# Supplementary material for: Unravelling cucumber resistance to several viruses via genome-wide association studies highlighted resistance hotspots and new QTLs
Source: Hortic Res. 2022 Aug 25;9:uhac184. doi: 10.1093/hr/uhac184 (PMC9627523; doi:10.1093/hr/uhac184)
Supplement: Web_Material_uhac184 [file web_material_uhac184.zip]

Archive with 15 entries (15 files):
- Article_GWAS_CUC_virus_SupFigs_Rev_round1.docx
- Article_GWAS_CUC_virus_SupTables_submission.xlsx
- supp_figure_01.png
- supp_figure_02.png
- supp_figure_03.png
- supp_figure_04.png
- supp_figure_05.png
- supp_figure_06.png
- supp_figure_07.png
- supp_figure_08_I.png
- supp_figure_08_II.png
- supp_figure_08_III.png
- supp_figure_09_I.png
- supp_figure_09_II.png
- supp_figure_10.png
