# Supplementary material for: Unravelling cucumber resistance to several viruses via genome-wide association studies highlighted resistance hotspots and new QTLs
Source: Hortic Res. 2022 Aug 25;9:uhac184. doi: 10.1093/hr/uhac184 (PMC9627523; doi:10.1093/hr/uhac184)
Supplement: Web_Material_uhac184 [file web_material_uhac184.zip › Article_GWAS_CUC_virus_SupTables_submission.xlsx]

## Sheet: Sup_Table01
Species	Virus	Resistant Accession	Origin	Group	Genetic Control	genetic	Mapping method	chromosome	locus	Gene	Reference
Cucumis sativus	ZYMV	TMG-1	China		Monogenic and recessive	zym-1					[86,87]
Cucumis sativus	ZYMV	Formosa	Brazil		Monogenic and recessive						[88]
Cucumis sativus	ZYMV	192-18	Japan		Recessive	zym-1					[87,89,90]
Cucumis sativus	ZYMV	G22	Japan								[89]
Cucumis sativus	ZYMV	A202-18	Japan								[89]
Cucumis sativus	ZYMV	R10	Japan								[89]
Cucumis sativus	ZYMV	S93-18	Japan								[89]
Cucumis sativus	ZYMV	Dina-1				zym-1					[87,91,92]
Cucumis sativus	WMV	Kyoto 3 feet	Japanese		Monogenic and dominant	Wmv					[93]
Cucumis sativus	WMV	TMG-1	China		Polygenic	wmv-2, wmv-3					[94]
Cucumis sativus	WMV	Dina-1			Polygenic						[95]
Cucumis sativus	WMV	Inbred line 2245	China		Monogenic and recessive	wmv					[96]
Cucumis sativus	PRSV	Inbred line 2245	China			prsv					[97]
Cucumis sativus	PRSV	TMG-1	China		Monogenic and dominant	Prsv-2					[95,98]
Cucumis sativus	PRSV	Dina-1			Monogenic and incompletly dominant						[95,98]
Cucumis sativus	PRSV	Surinam	South America		Monogenic and recessive	prsv-1					[99]
Cucumis sativus	PRSV	Inbred line 2245	China		Monogenic and recessive	prsv					[97]
Cucumis sativus	CMV	Chinese long	China		Different genetic controls						[101,102]
Cucumis sativus	CMV	TGM-1			Monogenic and dominant						[86]
Cucumis sativus	CMV	‘Srinagar Local-I,’‘Srinagar Local-II,’‘Paprola Local’	Southern Himalaya (India)		Monogenic and dominant						[103]
Cucumis sativus	CMV	Inbred line 2245	China		Polygenic and recessive	cmv6.1					[104]
Cucumis sativus	CMV	Tokio Long Green			Three incompletely dominant genes						[105]
Cucumis sativus	CMV	Kyoto-3-Feet	Japan								[106]
Cucumis sativus	CMV	IC-277048 (var. Hardwickii)	India		Monogenic and recessive						[107]
Cucumis sativus	CVYV	C.sat-10	Spain		Monogenic, dominant and partial						[110,111]
Cucumis sativus	CVYV	CE0749			Monogenic and incomplet	Cscys-1					[112]
Cucumis sativus	CVYV	Kyoto-3-Feet	Japan								[106]
Cucumis sativus	CGMMV	BGV001358, CGN19818	India		Partial						[113]
Cucumis melo	WMV	TGR-1551	Zymbabwe	Acidulus	Recessive	Major and minor QTLs					[22]
Cucumis melo	WMV	TGR-1551	Zymbabwe	Acidulus	Recessive	wmv1551					[23]
Cucumis melo	WMV	PI 414723	India		Monogenic and dominant	Wmr					[24]
Cucumis melo	PRSV	PI 414723	India		Dominant (NB-LRR)	Prv2					[25,26]
Cucumis melo	PRSV	PI 180280, WMR-29	India		Dominant (NB-LRR)	Prv1					[26,27]
Cucumis melo	ZYMV	PI 414723	India	Acidulus	Monogenic or oligogenic	Zym-1 to Zym-3					[28,29]
Cucumis melo	ZYMV	IC 274007	India								[30]
Cucumis melo	CMV	Freeman’s cucumber	Japan	Conomon	Recessive and oligogenic	cmv1					[31,32]
Cucumis melo	CMV	PI161375	Korea	Conomon	Recessive and oligogenic	cmv1, cmqw3.1, cmqw10.1					[33,34]
Cucumis melo	CMV	C-189	Japan								[35]
Cucumis melo	CMV	Ginsen makuwa	Japan	Makuwa		cmv1					[32]
Cucumis melo	CMV	China51	China	Chinensis	Recessive and oligogenic						[32]
Cucumis melo	CMV	Miel Blanc	China	Chinensis	Recessive and oligogenic						[32]
Cucumis melo	CMV	Pat81	Korea	Chinensis	Recessive and oligogenic	cmv1					[32]
Cucumis melo	CMV	Ogon	China	Makuwa	Recessive and oligogenic						[32]
Cucumis melo	CMV	Shiro-Uri	Japan	Conomon	Recessive and oligogenic						[32]
Cucumis melo	CMV	Nanbukin	China	Makuwa	Recessive and oligogenic						[32]
Cucumis melo	CMV	Queen’s pocket	Afganistan	Dudaim	Recessive against SGII strains						[32]
Cucumis melo	CMV	Yamaturi	Japan		Dominant and monogenic	Creb-2					[36]
Cucumis sativus	Aphids
Cucumis sativus	CVYV	Mutant	Lab		Recessive		CRISPR			eIF4E & eiF(iso)4E	Chandraesekaran et al, 2016
	ZYMV	Mutant	Lab		Recessive		CRISPR			eIF4E & eiF(iso)4E	Chandraesekaran et al, 2016
	PRSV-W	Mutant	Lab		Recessive		CRISPR			eIF4E & eiF(iso)4E	Chandraesekaran et al, 2016
										RDR1	Leibman et al, 2018
										RDR1	Leibman et al, 2011

## Sheet: Sup_Table02
Virus	Accession	Control level	SSR	Conclusion				SSR: Symptom severity score
CGMMV	Check03	Susceptible	7.6	Ok
	Check07	Intermediate	4.9
	Check01	Intermediate	4.2
	X18CPBLP0282	Resistant	1
CMV	Check03	Susceptible	6.9	Ok
	X18CPBLP0041	Intermediate	5
	X18CPBLP0029	Resistant	2
CVYV	Check03	Susceptible	8.2	Ok
	Check04	Intermediate	4.9
	X18CPBLP0029	Resistant	1.3
WMV	Check06	Susceptible	7.1	Intermediate control without symptoms
	Check05	Intermediate	2.2
	Check02	Resistant	1
ZYMV	Check06	Susceptible	6.4	Susceptible too low
	Check02	Resistant	1
PRSV	Check06	Susceptible	6.9	Intermediate too low
	Check02	Intermediate	3
	X18CPBLP0029	Resistant	3.1

## Sheet: Sup_Table03
ASRT5	Gen	Horticultural_group	%mapped	K5	K9	CMV_LSM	CVYV_LSM	CGMMV_LSM	WMV_LSM	ZYMV_LSM	PRSV_LSM	Av	CMV_PoP	CVYV_PoP	CGMMV_PoP	WMV_PoP	ZYMV_PoP	PRSV_PoP
X18CPBLP0039	Line	Landrace	20.33			0.956688	1.42855	0.930908	5.14625	0.999522	1.70788	1.89238	-1.01419	-1.01324	-0.818749	1.00836	-1.36981	-0.870988
X18CPBLP0001	Line	Landrace	23.89			0.999931	NA	0.945159	NA	NA	NA	0.972545	-1.09048	NA	-0.893699	NA	NA	NA
X18CPBLP0282	Line	Landrace	69.33	2	2	0.999931	1.40063	1.49995	1.02487	0.994899	2.99007	1.18406	-1.09048	-1.11071	-0.809265	-0.508478	-1.40068	-0.50952
X18CPBLP0210	Line	Slicer	71.29	2	2	1.93326	2.73396	1.58329	0.996683	1.53286	3.26679	1.75601	-0.530703	-0.567733	-0.786877	-0.525142	-1.04576	-0.403688
X18CPBLP0029	Line	Slicer	69.75	2	2	2.0666	1.34963	1.66662	0.996683	0.999522	3.13345	1.41581	-0.47006	-1.13064	-0.764823	-0.525142	-1.41497	-0.437893
X18CPBLP0148	Line	Beit-alpha	68.6	Admix	9	1.00707	NA	2.08329	0.935854	NA	NA	1.34207	-1.08141	NA	-0.659307	-0.535946	NA	NA
X18CPBLP0133	Line	Beit-alpha	63.62	Admix	Admix	NA	2.71463	2.28615	NA	NA	1.02827	2.50039	NA	-0.556584	-0.477019	NA	NA	-0.829391
X18CPBLP0096	Line	Long-Dutch	67.22	1	Admix	4.73326	4.8673	2.33329	1.13976	0.999522	3.00012	2.81463	0.319849	-0.0378027	-0.59955	-0.238294	-1.41497	-0.47315
X18CPBLP0113	Line	Long-Dutch	67.97	1	1	6.23174	4.79964	2.38362	1.08558	8.0283	5.02683	4.50578	0.592347	-0.0479707	-0.391652	-0.468323	0.541321	-0.0587449
X18CPBLP0108	Line	Long-Dutch	67.35	1	Admix	4.99993	4.8673	2.58329	0.996683	0.999522	3.00012	2.88934	0.373697	-0.0378027	-0.542245	-0.525142	-1.41497	-0.47315
X18CPBLP0185	Line	Pickle	69.6	4	Admix	0.999931	2.73396	2.83329	1.22153	6.99952	5.0615	2.95765	-1.09048	-0.567733	-0.487234	-0.361802	0.410206	-0.0458538
X18CPBLP0004	Line	Landrace	68.46	5	6	1.39993	1.00063	2.88404	0.996683	0.999522	2.60012	1.45616	-0.814821	-1.34196	-0.463306	-0.525142	-1.41497	-0.585871
X18CPBLP0124	Line	Long-Dutch	66.84	1	Admix	4.8666	5.53396	2.91662	0.996683	0.999522	3.00012	3.06268	0.347126	0.0850013	-0.469381	-0.525142	-1.41497	-0.47315
X18CPBLP0090	Line	Long-Dutch	65.68	1	1	6.73326	6.4673	2.91662	0.996683	7.66619	5.80012	4.95601	0.66804	0.235758	-0.469381	-0.525142	0.500594	0.10269
X18CPBLP0230	Line	Long-Dutch	69.65	1	1	4.4666	3.82664	2.93345	1.02498	6.38625	6.52072	3.72758	0.263026	-0.258686	-0.457132	-0.507639	0.318969	0.210235
X18CPBLP0278	Line	Beit-alpha	69.15	Admix	Admix	1.6666	1.6673	2.99995	0.996683	0.999522	3.00012	1.66601	-0.663413	-0.978915	-0.451762	-0.525142	-1.41497	-0.47315
X18CPBLP0120	Line	Long-Dutch	67.11	1	Admix	3.2666	5.00063	3.24995	0.996683	6.33286	6.00012	3.76934	-0.0403539	-0.0378027	-0.400254	-0.525142	0.31095	0.134272
X18CPBLP0093	Line	Long-Dutch	67.09	1	Admix	6.99353	NA	3.27061	1.44671	NA	NA	3.90361	0.726105	NA	-0.243742	-0.22297	NA	NA
X18CPBLP0038	Line	Landrace	70.1	2	2	1.2666	2.4673	3.33329	0.996683	0.999522	3.00012	1.81268	-0.899254	-0.65702	-0.383519	-0.525142	-1.41497	-0.47315
X18CPBLP0109	Line	Long-Dutch	68.15	Admix	9	1.59993	4.2673	3.37495	0.996683	0.999522	3.00012	2.24768	-0.726065	-0.166557	-0.427686	-0.559208	-1.46892	-0.507111
X18CPBLP0006	Line	Landrace	69.56	2	2	1.85772	2.8673	3.41662	0.971534	0.999522	2.33345	2.02254	-0.562946	-0.525701	-0.366994	-0.550899	-1.41497	-0.667553
X18CPBLP0103	Line	Long-Dutch	68.09	1	1	6.4666	4.20063	3.58329	0.996683	8.33286	4.99095	4.71601	0.627915	-0.176901	-0.334555	-0.525142	0.583564	-0.0216461
X18CPBLP0206	Line	Pickle	70.6	Admix	Admix	1.93326	2.20063	3.58329	0.996683	8.06619	7.00012	3.35601	-0.530703	-0.754263	-0.334555	-0.525142	0.551188	0.279651
X18CPBLP0205	Line	Pickle	69.54	5	5	1.13693	1.26836	3.58329	0.996683	0.999522	3.00012	1.59696	-0.663413	-1.06522	-0.334555	-0.525142	-1.41497	-0.47315
X18CPBLP0262	Line	Long-Dutch	68.39	1	1	5.6666	5.00034	3.58329	1.02487	5.66619	5.85903	4.18826	0.497116	0.0130606	-0.334555	-0.421145	0.20091	0.110442
X18CPBLP0241	Line	Long-Dutch	69.03			5.6666	5.00063	3.58329	1.02509	7.66619	6.20012	4.58836	0.497116	-0.0120626	-0.334555	-0.372542	0.500594	0.164958
X18CPBLP0258	Line	Long-Dutch	68.91	1	1	6.33326	5.6673	3.66662	0.996794	7.26619	6.86679	4.78603	0.607245	0.107921	-0.318633	-0.421145	0.447336	0.261365
X18CPBLP0107	Line	Long-Dutch	0	1	1	2.19993	5.13396	3.74995	0.996683	6.99425	5.36732	3.81496	-0.412693	0.0130606	-0.302904	-0.525142	0.428941	0.0313979
X18CPBLP0122	Line	Long-Dutch	67.69	1	Admix	5.39993	5.80063	3.83329	0.996683	8.59952	4.86679	4.92601	0.449516	0.130348	-0.287363	-0.525142	0.614934	-0.0581607
X18CPBLP0115	Line	Long-Dutch	67.53	1	Admix	4.59993	2.60063	3.83329	1.02498	0.999522	3.00012	2.61167	0.29183	-0.611461	-0.287363	-0.421145	-1.41497	-0.47315
X18CPBLP0254	Line	Long-Dutch	69.29	1	1	4.99993	5.2673	3.83329	1.53002	6.99952	6.99836	4.52601	0.373697	0.037595	-0.287363	-0.157084	0.410206	0.261365
X18CPBLP0212	Line	Pickle	70.46	Admix	Admix	2.19993	3.93396	3.83329	1.0252	4.99952	5.26679	3.19838	-0.412693	-0.238115	-0.287363	-0.421145	0.0774804	0.013692
X18CPBLP0098	Line	Long-Dutch	67.31	1	1	2.73326	4.72463	3.91662	1.88976	6.74823	6.46679	4.0025	-0.210084	-0.0585205	-0.272007	0.0291272	0.383217	0.204563
X18CPBLP0106	Line	Long-Dutch	66.93	1	Admix	5.2666	4.40312	3.91662	0.996683	4.99952	6.06679	3.91651	0.42486	-0.128419	-0.272007	-0.525142	0.0774804	0.144598
X18CPBLP0235	Line	Long-Dutch	70.14	1	1	4.4666	4.60063	3.91662	1.26335	6.06619	6.60012	4.06268	0.263026	-0.0912573	-0.272007	-0.325966	0.268355	0.223832
X18CPBLP0105	Line	Long-Dutch	68.07	1	1	2.99993	5.2673	3.91662	0.996683	7.66619	5.66679	4.16934	-0.121774	0.037595	-0.272007	-0.525142	0.500594	0.0811133
X18CPBLP0253	Line	Long-Dutch	69.21	1	1	4.99993	4.8673	3.99995	1.53002	7.00838	6.86679	4.48111	0.373697	-0.0378027	-0.256833	-0.157084	0.389068	0.261365
X18CPBLP0260	Line	Long-Dutch	69.34	1	1	4.99343	4.4673	3.99995	1.39668	6.73286	6.33345	4.31804	0.347126	-0.119039	-0.256833	-0.238294	0.371662	0.184942
X18CPBLP0132	Line	Beit-alpha	67.27			1.79993	4.60063	3.99995	0.968052	0.999522	2.99836	2.47362	-0.595003	-0.0912573	-0.256833	-0.421145	-1.41497	-0.437893
X18CPBLP0263	Line	Long-Dutch	69.04	1	1	6.19993	5.00063	4.08329	1.79668	6.99952	6.66679	4.81601	0.586148	-0.0120626	-0.241836	-0.0107997	0.410206	0.233339
X18CPBLP0233	Line	Long-Dutch	70.15	1	1	1.39993	5.53396	4.08329	1.02531	6.86619	6.73345	3.78174	-0.814821	0.0850013	-0.241836	-0.421145	0.391117	0.242763
X18CPBLP0243	Line	Long-Dutch	69.76	1	1	4.99343	5.40063	4.08329	1.53002	7.66619	7.00012	4.73471	0.399597	0.061567	-0.241836	-0.157084	0.500594	0.279651
X18CPBLP0111	Line	Long-Dutch	69.81	1	1	2.99407	5.00063	4.08329	1.53002	8.33286	5.77931	4.38817	-0.164997	-0.0120626	-0.241836	-0.157084	0.583564	0.0992286
X18CPBLP0091	Line	Long-Dutch	69.63	1	1	4.59993	5.00063	4.16662	1.53002	7.66619	6.53345	4.59268	0.29183	-0.0120626	-0.227014	-0.157084	0.500594	0.214241
X18CPBLP0136	Line	Beit-alpha	66.73	Admix	8	4.19993	6.60063	4.16662	0.996683	0.999522	3.00012	3.39268	0.202883	0.255614	-0.227014	-0.525142	-1.41497	-0.47315
Check01	F1_commercial	Long-Dutch	0			5.6666	5.6673	4.16662	1.93002	6.99952	7.00012	4.88601	0.497116	0.107921	-0.227014	0.0555478	0.410206	0.270547
X18CPBLP0042	Line	Beit-alpha	67.97	2	Admix	1.93326	5.40063	4.33329	1.66335	7.66619	6.33345	4.19934	-0.530703	0.061567	-0.197877	-0.0814842	0.500594	0.184942
X18CPBLP0201	Line	Long-Dutch	67.85	1	1	5.53326	4.20063	4.33329	1.02487	6.99952	6.93698	4.41831	0.473592	-0.176901	-0.197877	-0.372542	0.410206	0.252104
X18CPBLP0207	Line	Pickle	70.01	5	5	1.00675	1.80063	4.33329	0.996683	0.999522	1.66679	1.82737	-0.990739	-0.918369	-0.197877	-0.525142	-1.41497	-0.900155
X18CPBLP0095	Line	Slicer	69.62	Admix	Admix	1.53326	5.6673	4.33329	1.93002	8.99952	6.53345	4.49268	-0.73647	0.107921	-0.197877	0.0555478	0.660234	0.214241
X18CPBLP0067	Line	Landrace	70.41	2	2	1.53326	1.53396	4.41662	0.996683	0.999522	3.66679	1.89601	-0.73647	-1.0429	-0.183556	-0.525142	-1.41497	-0.306835
X18CPBLP0116	Line	Long-Dutch	67.61	1	Admix	3.93326	4.4673	4.41662	1.53002	8.33286	5.73345	4.53601	0.139018	-0.119039	-0.183556	-0.157084	0.583564	0.0919553
Check08	F1_commercial	Long-Dutch	0			4.33326	4.97006	4.41662	1.66335	6.99952	6.99095	4.47656	0.233393	-0.0378027	-0.183556	-0.0814842	0.410206	0.270547
X18CPBLP0073	Line	Slicer	69.51	5	6	1.2666	1.93396	4.41662	0.996683	0.999522	3.00012	1.92268	-0.899254	-0.86093	-0.183556	-0.525142	-1.41497	-0.47315
X18CPBLP0145	Line	Beit-alpha	66.72	Admix	9	6.73326	NA	4.49995	0.996683	0.999522	NA	3.30736	0.66804	NA	-0.169396	-0.525142	-1.41497	NA
X18CPBLP0264	Line	Long-Dutch	69.54	1	1	5.99407	6.33396	4.49995	1.26335	6.99952	7.00012	5.01817	0.551017	0.215514	-0.169396	-0.325966	0.410206	0.279651
X18CPBLP0208	Line	Slicer	68.72	5	6	0.999931	0.969494	4.5204	0.996683	8.33286	6.13345	3.16387	-1.09048	-1.25966	-0.162118	-0.525142	0.583564	0.154826
X18CPBLP0176	Line	Pickle	68.18	4	4	1.71486	5.13396	4.54511	1.36592	7.87409	6.08833	4.12679	-0.633934	0.0130606	-0.1595	-0.265315	0.518418	0.14461
X18CPBLP0277	Line	Beit-alpha	68.33	Admix	Admix	2.8666	8.97035	4.66662	0.996683	0.999522	3.00012	3.69995	-0.164997	0.499734	-0.141545	-0.525142	-1.41497	-0.47315
X18CPBLP0078	Line	Pickle	69.58	Admix	Admix	0.999931	6.0673	4.66662	0.996683	8.33286	7.00012	4.21268	-1.09048	0.173802	-0.141545	-0.525142	0.583564	0.279651
X18CPBLP0259	Line	Long-Dutch	69.24	1	1	6.4666	5.80063	4.66662	2.10309	6.86619	7.00012	5.18062	0.627915	0.130348	-0.141545	0.120204	0.391117	0.279651
X18CPBLP0081	Line	Pickle	67.15	4	4	1.79993	5.6673	4.74995	0.996683	0.999522	3.00012	2.84268	-0.595003	0.107921	-0.127849	-0.525142	-1.41497	-0.47315
Check05	F1_commercial		0			1.93326	6.20063	4.74995	2.2396	6.46619	6.99359	4.31793	-0.530703	0.194867	-0.127849	0.195533	0.331594	0.277706
X18CPBLP0204	Line	Slicer	70.85	2	2	1.79993	1.6673	4.74995	0.996683	0.999522	3.00929	2.04268	-0.595003	-0.978915	-0.127849	-0.525142	-1.41497	-0.437893
X18CPBLP0261	Line	Long-Dutch	68.62	1	1	5.93326	5.03091	4.74995	2.13002	6.99952	7.01017	4.96873	0.5426	0.0130606	-0.127849	0.147975	0.410206	0.261365
X18CPBLP0226	Line	Long-Dutch	69.33	1	1	5.39993	4.74295	4.78271	1.26309	7.19952	6.62166	4.67764	0.455023	-0.0589612	-0.157421	-0.271208	0.440811	0.234341
X18CPBLP0050	Line	Slicer	70.02	5	6	1.00728	1.00063	4.83329	0.996683	8.99952	7.00012	3.36748	-0.976299	-1.34196	-0.114302	-0.525142	0.660234	0.279651
X18CPBLP0202	Line	Slicer	70.19	5	6	1.2666	1.40063	4.83329	0.996683	0.999522	2.46679	1.89934	-0.899254	-1.11071	-0.114302	-0.525142	-1.41497	-0.626004
X18CPBLP0183	Line	Pickle	67.31	Admix	Admix	0.999931	1.00063	4.83329	1.0252	8.99952	4.46679	3.37171	-1.09048	-1.34196	-0.114302	-0.421145	0.660234	-0.135034
X18CPBLP0228	Line	Long-Dutch	69.35	1	1	6.0666	4.8673	4.83329	1.28262	8.33286	7.00905	5.07653	0.564606	-0.0378027	-0.114302	-0.314862	0.583564	0.241196
X18CPBLP0267	Line	Long-Dutch	68.28	1	1	6.33326	5.6673	4.83329	1.39668	6.59952	6.85073	4.96601	0.607245	0.107921	-0.114302	-0.238294	0.351826	0.258173
X18CPBLP0232	Line	Long-Dutch	69.23	1	1	5.53326	5.53396	4.83329	1.93002	7.66619	7.00012	5.09934	0.473592	0.0850013	-0.114302	0.0555478	0.500594	0.279651
Check07	F1_commercial	Long-Dutch	0			7.39993	5.80063	4.91662	1.31081	7.66619	7.00012	5.41883	0.761944	0.130348	-0.1009	-0.118629	0.500594	0.279651
X18CPBLP0179	Line	Pickle	69.75	4	4	1.2666	5.53396	4.91662	1.79668	8.99952	5.53345	4.50268	-0.899254	0.0850013	-0.1009	-0.0107997	0.660234	0.0590997
X18CPBLP0213	Line	Pickle	70.49	5	5	1.2666	1.1132	4.91662	0.996683	6.99952	5.46679	3.05853	-0.899254	-1.11071	-0.1009	-0.525142	0.410206	0.0479237
X18CPBLP0129	Line	Beit-alpha	68.87	Admix	Admix	2.33326	4.80063	4.91662	0.996683	0.999522	3.0037	2.80934	-0.368044	-0.0521576	-0.1009	-0.559208	-1.46892	-0.48751
X19CPB0019	Hybrid		0			5.39993	4.60063	4.91662	1.26335	6.99952	6.13345	4.63601	0.449516	-0.0912573	-0.1009	-0.325966	0.410206	0.154826
X18CPBLP0118	Line	Long-Dutch	66.7	1	1	6.99929	5.00063	4.91662	0.996683	0.999522	3.00012	3.78255	0.687526	-0.0120626	-0.1009	-0.525142	-1.41497	-0.47315
X18CPBLP0043	Line	Pickle	69.48	5	5	0.999931	1.6673	4.99995	0.996683	0.999522	2.33345	1.93268	-1.09048	-0.978915	-0.0876419	-0.525142	-1.41497	-0.667553
X19CPB0008	Hybrid		0			3.79993	5.13396	4.99995	0.996683	2.33286	2.60012	3.45268	0.105541	0.0130606	-0.0876419	-0.525142	-0.659135	-0.585871
X18CPBLP0082	Line	Pickle	65.39	4	4	0.993111	6.4673	5.08329	0.996683	0.999522	2.33345	2.90798	-0.990739	0.235758	-0.0745242	-0.525142	-1.41497	-0.667553
X18CPBLP0097	Line	Long-Dutch	67.5	1	1	6.59993	5.53396	5.08329	1.66335	7.7143	7.00012	5.31897	0.648175	0.0850013	-0.0745242	-0.0814842	0.506144	0.279651
X18CPBLP0215	Line	Slicer	70.3	5	6	0.999931	1.00063	5.08329	0.996683	8.33286	6.33345	3.28268	-1.09048	-1.34196	-0.0745242	-0.525142	0.583564	0.184942
Check02	F1_commercial	Slicer	0			3.00707	1.38967	5.1404	0.9566	1.03999	3.01703	2.30675	-0.12027	-0.980968	-0.0632532	-0.500093	-1.34448	-0.459596
X18CPBLP0089	Line	Long-Dutch	67.79	1	1	7.00057	6.0673	5.16662	0.996572	6.98604	6.20012	5.24342	0.707204	0.173802	-0.0615444	-0.524058	0.388403	0.164958
X18CPBLP0214	Line	Pickle	70.08	Admix	Admix	1.6666	5.53396	5.16662	0.996683	6.62323	5.46679	3.99742	-0.663413	0.0850013	-0.0615444	-0.525142	0.364666	0.0479237
Check04	F1_commercial	Long-Dutch	0			5.53326	4.97237	5.16662	0.996683	4.99952	4.13345	4.33369	0.473592	-0.0337608	-0.0615444	-0.525142	0.0774804	-0.203438
X18CPBLP0164	Line	Pickle	67.98	Admix	Admix	1.93326	5.2673	5.16662	1.53002	6.99952	7.00012	4.17934	-0.530703	0.037595	-0.0615444	-0.157084	0.410206	0.279651
X18CPBLP0169	Line	Pickle	68.49	4	4	0.999931	6.73396	5.16662	3.06335	6.99952	5.13345	4.59268	-1.09048	0.275097	-0.0615444	0.497023	0.410206	-0.00973959
X18CPBLP0265	Line	Long-Dutch	69.49	1	1	5.93326	5.6673	5.16662	1.49639	6.99952	6.26679	5.05262	0.5426	0.107921	-0.0615444	-0.18323	0.410206	0.174996
X18CPBLP0182	Line	Pickle	69.98	Admix	Admix	2.4666	3.40063	5.16662	2.19668	8.33286	5.33345	4.31268	-0.306524	-0.37227	-0.0615444	0.177092	0.583564	0.0252222
X18CPBLP0266	Line	Long-Dutch	69.07	1	1	5.79993	5.80063	5.16662	0.996683	6.33286	6.86679	4.81934	0.520111	0.130348	-0.0615444	-0.525142	0.31095	0.261365
X18CPBLP0033	Line	Landrace	68.56	Admix	Admix	1.93326	1.6673	5.16662	0.996683	6.99952	6.86679	3.35268	-0.530703	-0.978915	-0.0615444	-0.525142	0.410206	0.261365
X18CPBLP0034	Line	Slicer	67.41	5	6	1.53326	1.2673	5.24995	1.02125	0.999522	2.33345	2.01426	-0.73647	-1.18279	-0.0487	-0.528075	-1.41497	-0.667553
X18CPBLP0063	Line	Slicer	70.41	5	Admix	4.19993	7.93396	5.24995	1.02498	0.999522	4.60012	3.88167	0.202883	0.435673	-0.0487	-0.507639	-1.41497	-0.108811
X18CPBLP0102	Line	Long-Dutch	67.06	1	Admix	4.99993	4.20063	5.33255	0.996683	0.999522	3.00012	3.30586	0.373697	-0.176901	-0.0283308	-0.525142	-1.41497	-0.47315
X18CPBLP0052	Line	Slicer	71.06	Admix	Admix	2.8666	2.60063	5.33329	0.996683	0.999522	2.99007	2.55934	-0.164997	-0.611461	-0.0359885	-0.525142	-1.41497	-0.50952
X18CPBLP0125	Line	Long-Dutch	68.33	1	1	5.6666	5.2673	5.33329	2.39668	7.66619	6.99924	5.26601	0.497116	0.037595	-0.0359885	0.259959	0.500594	0.270547
X18CPBLP0203	Line	Pickle	70.51	Admix	Admix	2.8666	6.0673	5.33329	1.02487	6.99952	6.27931	4.45831	-0.164997	0.173802	-0.0359885	-0.421145	0.410206	0.176308
X18CPBLP0127	Line	Long-Dutch	69.39	1	1	6.0666	6.0673	5.33329	3.79668	7.66619	6.60012	5.78601	0.564606	0.173802	-0.0359885	0.707786	0.500594	0.223832
X18CPBLP0273	Line	Beit-alpha	66.9	Admix	Admix	1.2666	2.0673	5.33329	0.996683	0.999522	3.00012	2.13268	-0.899254	-0.806312	-0.0359885	-0.525142	-1.41497	-0.47315
X18CPBLP0224	Line	Beit-alpha	67.13	Admix	9	2.8666	4.33396	5.33329	0.996683	0.999522	3.00012	2.90601	-0.164997	-0.147574	-0.0359885	-0.525142	-1.41497	-0.47315
X18CPBLP0048	Line	Slicer	69.48	5	6	0.999931	1.03119	5.33329	0.996683	8.99952	6.33345	3.47212	-1.09048	-1.18279	-0.0359885	-0.525142	0.660234	0.184942
X18CPBLP0080	Line	Pickle	66.61	4	4	2.73326	8.33396	5.33329	0.996683	0.999522	3.00188	3.67934	-0.210084	0.484089	-0.0359885	-0.525142	-1.41497	-0.420662
X18CPBLP0178	Line	Pickle	66.97	Admix	Admix	1.00707	6.4673	5.33329	1.59663	8.33286	6.66679	4.54743	-0.990739	0.235758	-0.0359885	-0.12007	0.583564	0.233339
X18CPBLP0152	Line	Beit-alpha	67.26	Admix	9	2.39993	4.73396	5.37495	0.996683	0.999522	3.00012	2.90101	-0.340905	-0.0657793	-0.032677	-0.559208	-1.46892	-0.507111
X18CPBLP0162	Line	Beit-alpha	68.98	Admix	Admix	1.8666	5.33084	5.37495	0.996683	0.999522	2.73345	2.91372	-0.581142	0.0259752	-0.032677	-0.559208	-1.46892	-0.589277
X19CPB0010	Hybrid		0			5.93326	4.33396	5.41662	0.996683	4.99952	4.73345	4.33601	0.5426	-0.147574	-0.0234074	-0.525142	0.0774804	-0.083195
X18CPBLP0072	Line	Pickle	70.61	Admix	Admix	0.999931	1.93396	5.41662	0.996461	8.33286	5.73345	3.53597	-1.09048	-0.86093	-0.0234074	-0.421145	0.583564	0.0919553
X18CPBLP0180	Line	Pickle	68.1	4	4	1.79993	8.97063	5.41662	3.26335	8.99952	7.00012	5.69001	-0.595003	0.545291	-0.0234074	0.558846	0.660234	0.279651
X18CPBLP0274	Line	Beit-alpha	68.51	Admix	Admix	4.99375	9.00063	5.41662	0.996683	0.999522	3.00012	4.28144	0.399597	0.560039	-0.0234074	-0.525142	-1.41497	-0.47315
X18CPBLP0175	Line	Pickle	68.34	4	4	1.2666	7.80063	5.41662	2.59668	8.99952	6.73345	5.21601	-0.899254	0.419016	-0.0234074	0.336826	0.660234	0.242763
X18CPBLP0077	Line	Pickle	69.22	4	4	4.0666	7.6673	5.41662	3.53002	6.99952	6.73345	5.53601	0.171444	0.402085	-0.0234074	0.635973	0.410206	0.242763
X18CPBLP0188	Line	Pickle	68.17	4	4	1.39993	5.93396	5.41662	1.79668	8.99952	6.46679	4.70934	-0.814821	0.152302	-0.0234074	-0.0107997	0.660234	0.204563
X18CPBLP0167	Line	Pickle	69.89	Admix	Admix	1.6666	7.2673	5.41662	3.39668	8.33286	6.53345	5.21601	-0.663413	0.34956	-0.0234074	0.598121	0.583564	0.214241
X18CPBLP0219	Line	Beit-alpha	71.5	5	6	1.53326	1.40063	5.4444	0.996683	0.999522	3.00012	2.0749	-0.765691	-1.18827	-0.0218951	-0.559208	-1.46892	-0.507111
X18CPBLP0219	Line	Slicer	71.5	5	6	1.53326	1.40063	5.4444	0.996683	0.999522	3.00012	2.0749	-0.765691	-1.18827	-0.0218951	-0.559208	-1.46892	-0.507111
X18CPBLP0181	Line	Pickle	68.5	4	4	1.2666	6.8673	5.49995	0.996683	8.99952	6.60012	4.72601	-0.899254	0.294221	-0.0109545	-0.525142	0.660234	0.223832
X18CPBLP0163	Line	Pickle	68.85	4	4	0.999931	7.40063	5.49995	0.996683	0.999031	3.00012	3.17925	-1.09048	0.367367	-0.0109545	-0.525142	-1.12673	-0.47315
X19CPB0027	Hybrid		0			2.99993	5.13396	5.49995	1.0252	6.99952	6.86679	4.33171	-0.121774	0.0130606	-0.0109545	-0.471947	0.410206	0.261365
X18CPBLP0199	Line	Pickle	66.29	Admix	Admix	1.93326	6.8673	5.49995	2.33002	8.06619	6.73345	4.93934	-0.530703	0.294221	-0.0109545	0.233047	0.551188	0.242763
X18CPBLP0069	Line	Slicer	69.02	Admix	Admix	4.33326	6.20063	5.49995	0.996683	1.74276	1.71617	3.75466	0.233393	0.194867	-0.0109545	-0.525142	-0.921493	-0.871108
X18CPBLP0123	Line	Long-Dutch	68.3	1	1	6.0666	5.6673	5.58329	3.53002	7.66619	6.99007	5.70268	0.564606	0.107921	0.00137251	0.635973	0.500594	0.270547
X18CPBLP0087	Line	Beit-alpha	70.36	Admix	Admix	2.72136	2.60063	5.58329	1.02531	1.0064	2.6179	2.5874	-0.214841	-0.611461	0.00137251	-0.508406	-1.35084	-0.544213
X19CPB0026	Hybrid		0			1.2666	5.2673	5.58329	0.996683	3.66619	3.00012	3.35601	-0.899254	0.037595	0.00137251	-0.525142	-0.226005	-0.47315
X18CPBLP0190	Line	Pickle	69.08	4	4	1.39993	6.33396	5.58329	2.39668	8.99952	6.73345	4.94268	-0.814821	0.215514	0.00137251	0.259959	0.660234	0.242763
X18CPBLP0008	Line	Landrace	68.27	3	3	8.59993	9.00063	5.58329	5.99692	8.33286	6.99271	7.50272	0.911814	0.560039	0.00137251	1.15116	0.583564	0.270547
Check06	F1_commercial	Beit-alpha	0			6.13693	6.86796	5.66551	7.08132	9.02654	6.99045	6.95565	0.574309	0.288728	0.015581	1.35338	0.662444	0.274789
X18CPBLP0005	Line	Landrace	67.52	Admix	Admix	5.93326	6.38667	5.66662	1.39668	8.04333	6.71617	5.48531	0.5426	0.22421	0.014891	-0.238294	0.548713	0.238142
X18CPBLP0194	Line	Pickle	68.58	4	4	1.00643	6.34963	5.66662	3.66335	7.66619	6.73345	4.87044	-0.990739	0.224939	0.013576	0.672498	0.500594	0.242763
X18CPBLP0117	Line	Long-Dutch	68.03	1	1	4.4666	5.53396	5.66662	1.28251	7.66619	7.01017	4.92318	0.263026	0.0850013	0.013576	-0.313909	0.500594	0.280629
X18CPBLP0251	Line	Long-Dutch	69.5	1	1	7.00675	5.40063	5.66662	3.79668	8.06619	6.46679	5.98737	0.725414	0.061567	0.013576	0.707786	0.551188	0.204563
X18CPBLP0065	Line	Slicer	70.45	Admix	Admix	0.999931	4.20063	5.66662	0.996794	6.99952	6.60278	3.7727	-1.09048	-0.176901	0.013576	-0.421145	0.410206	0.219935
X18CPBLP0083	Line	Beit-alpha	68.58	Admix	Admix	2.73326	8.33396	5.74995	0.968496	0.999522	3.00012	3.75704	-0.210084	0.484089	0.0256581	-0.530664	-1.41497	-0.47315
X18CPBLP0172	Line	Pickle	68.18	4	4	1.39993	5.6673	5.74995	2.15903	8.99952	7.00012	4.79515	-0.814821	0.107921	0.0256581	0.149275	0.660234	0.279651
X19CPB0024	Hybrid		0			5.2666	4.9729	5.74995	1.31081	7.29248	6.99924	4.91855	0.42486	0.0212629	0.0256581	-0.296393	0.450906	0.270547
X18CPBLP0248	Line	Long-Dutch	68.73	1	1	7.93326	7.13396	5.74995	5.59668	8.33286	7.00012	6.94934	0.831293	0.33144	0.0256581	1.09417	0.583564	0.279651
X19CPB0020	Hybrid		0			5.53326	5.03063	5.74995	1.46335	7.66619	6.73345	5.08868	0.473592	0.0130606	0.0256581	-0.196939	0.500594	0.242763
X19CPB0028	Hybrid		0			2.73326	7.93396	5.83329	1.53002	7.66619	7.00012	5.13934	-0.210084	0.435673	0.0376209	-0.157084	0.500594	0.279651
X18CPBLP0054	Line	Slicer	70.26	5	Admix	4.73326	4.20063	5.83329	0.996683	0.999522	3.00012	3.35268	0.319849	-0.176901	0.0376209	-0.525142	-1.41497	-0.47315
X18CPBLP0036	Line	Landrace	67.91	Admix	Admix	0.999931	4.60063	5.83329	0.996905	6.99952	7.00012	3.88605	-1.09048	-0.0912573	0.0376209	-0.421145	0.410206	0.279651
X18CPBLP0010	Line	Landrace	68.27			4.34272	4.12998	5.90754	1.74707	6.96892	7.04234	4.61924	0.236433	-0.183031	0.0441777	-0.0420073	0.404492	0.27729
X18CPBLP0216	Line	Pickle	70.98	5	5	1.00675	1.80063	5.91662	0.996683	6.99952	7.00012	3.34404	-0.990739	-0.918369	0.0494666	-0.525142	0.410206	0.261365
X18CPBLP0173	Line	Pickle	68.84	4	4	1.53326	7.13396	5.91662	4.05889	8.99952	6.26679	5.52845	-0.73647	0.33144	0.0494666	0.769964	0.660234	0.174996
X18CPBLP0269	Line	Beit-alpha	74.33	Admix	9	1.39993	NA	5.91662	NA	NA	NA	3.65828	-0.814821	NA	0.0494666	NA	NA	NA
X18CPBLP0174	Line	Pickle	68.42	4	4	0.999931	8.60063	5.91662	1.79668	8.33286	7.00012	5.12934	-1.09048	0.515145	0.0494666	-0.0107997	0.583564	0.279651
X18CPBLP0146	Line	Beit-alpha	67.36	Admix	Admix	5.6666	NA	5.91662	NA	NA	NA	5.79161	0.497116	NA	0.0494666	NA	NA	NA
X18CPBLP0268	Line	Beit-alpha	70.57	Admix	9	2.73326	5.93396	5.97535	0.996683	0.999522	3.00012	3.32776	-0.210084	0.152302	0.0494666	-0.525142	-1.41497	-0.47315
X18CPBLP0101	Line	Pickle	70.76	Admix	5	2.97533	2.57081	5.99822	1.22417	1.00984	1.76356	2.75567	-0.123394	-0.621565	0.0547036	-0.393462	-1.28423	-0.643869
X18CPBLP0168	Line	Pickle	68.11	Admix	Admix	0.999931	7.93396	5.99995	0.996461	8.99952	5.80012	4.98597	-1.09048	0.435673	0.0611972	-0.421145	0.660234	0.10269
X19CPB0006	Hybrid		0			5.39993	5.2673	5.99995	1.02531	4.99952	3.93345	4.5384	0.449516	0.037595	0.0611972	-0.421145	0.0774804	-0.24659
X18CPBLP0064	Line	Slicer	71.25	Admix	Admix	3.79993	5.53396	5.99995	1.39668	8.06619	6.60012	4.95934	0.105541	0.0850013	0.0611972	-0.238294	0.551188	0.223832
X18CPBLP0114	Line	Long-Dutch	67.23	1	1	5.2666	7.93396	5.99995	1.79668	6.99952	6.86679	5.59934	0.42486	0.435673	0.0611972	-0.0107997	0.410206	0.261365
X18CPBLP0165	Line	Pickle	68.76	Admix	Admix	1.39993	7.2673	6.08329	1.26335	7.66619	7.00012	4.73601	-0.814821	0.34956	0.0728146	-0.325966	0.500594	0.279651
X18CPBLP0184	Line	Pickle	69.96	5	Admix	1.00643	2.20063	6.08329	0.996683	5.57462	6.99836	3.17233	-0.990739	-0.754263	0.0728146	-0.525142	0.179112	0.270547
X18CPBLP0053	Line	Slicer	70.1	5	Admix	2.59993	3.2673	6.08329	0.996683	0.999522	3.00012	2.78934	-0.257197	-0.408622	0.0728146	-0.525142	-1.41497	-0.47315
X18CPBLP0119	Line	Long-Dutch	67.65	1	1	6.59993	9.00063	6.08329	6.46335	8.99952	7.00012	7.42934	0.648175	0.560039	0.0728146	1.23865	0.660234	0.279651
X19CPB0014	Hybrid		0			2.8666	5.13396	6.16662	0.996683	4.99854	5.80012	4.03248	-0.164997	0.0130606	0.0843209	-0.421145	0.103395	0.10269
X18CPBLP0231	Line	Long-Dutch	69.61	1	1	7.00707	NA	6.16662	1.66335	8.33286	NA	5.79247	0.687526	NA	0.0843209	-0.0814842	0.583564	NA
X18CPBLP0035	Line	Slicer	66.8	Admix	6	1.00057	1.46005	6.18187	0.996683	9.00676	7.00012	3.72919	-0.990739	-0.86093	0.085245	-0.525142	0.661135	0.279651
X18CPBLP0003	Line	Landrace	68.78	3	3	8.19993	NA	6.24995	4.75421	8.33286	7.00012	6.88424	0.864271	NA	0.0957178	0.923879	0.583564	0.279651
X18CPBLP0045	Line	Pickle	69.84	Admix	5	4.99993	7.53396	6.24995	1.59668	5.93286	6.06679	5.26268	0.373697	0.384872	0.0957178	-0.118629	0.246368	0.144598
X19CPB0021	Hybrid		0			5.53326	5.00006	6.24995	0.996683	4.99952	3.93345	4.5559	0.473592	-0.0378027	0.0957178	-0.421145	0.0774804	-0.24659
X18CPBLP0015	Line	Landrace	68.73	3	3	8.0666	9.00063	6.24995	5.46335	8.99952	7.00012	7.55601	0.847915	0.560039	0.0957178	1.07002	0.660234	0.279651
X18CPBLP0157	Line	Slicer	72	5	Admix	6.0666	5.80063	6.33277	0.996683	0.999522	2.60012	4.03924	0.564606	0.130348	0.111032	-0.525142	-1.41497	-0.585871
X18CPBLP0085	Line	Beit-alpha	69.72	Admix	Admix	4.4666	6.73396	6.33329	0.996683	0.999522	2.96015	3.90601	0.263026	0.275097	0.107007	-0.525142	-1.41497	-0.455034
X18CPBLP0193	Line	Pickle	68.59	4	4	0.99961	6.0673	6.33329	2.33002	6.99952	6.66679	4.54595	-0.990739	0.173802	0.107007	0.233047	0.410206	0.233339
X18CPBLP0066	Line	Slicer	70.4	5	Admix	5.93326	6.84963	6.33329	0.996683	0.999522	2.46139	4.22248	0.5426	0.29859	0.107007	-0.525142	-1.41497	-0.593873
X18CPBLP0025	Line	Landrace	68.8	3	3	8.99993	9.00063	6.33329	6.39685	7.93286	7.001	7.73271	0.957232	0.560039	0.107007	1.17449	0.534604	0.270547
X18CPBLP0084	Line	Slicer	70.12	Admix	Admix	4.85675	1.6673	6.33329	0.996683	6.99952	5.00012	4.17071	0.29183	-0.978915	0.107007	-0.525142	0.410206	-0.0336832
X19CPB0018	Hybrid		0			7.2666	5.00063	6.33329	1.86335	8.99952	6.73345	5.89268	0.743843	-0.0120626	0.107007	0.022884	0.660234	0.242763
X18CPBLP0239	Line	Long-Dutch	69.89	1	1	8.99993	7.6673	6.33329	6.86335	8.99952	7.00012	7.77268	0.957232	0.402085	0.107007	1.29902	0.660234	0.279651
X18CPBLP0252	Line	Long-Dutch	69.43	1	1	8.0666	6.09963	6.33329	3.88201	9.04333	7.001	6.68497	0.847915	0.186051	0.107007	0.73403	0.665789	0.261365
X18CPBLP0047	Line	Pickle	70.8	Admix	5	1.79993	2.8673	6.33329	0.996683	6.99952	5.06679	3.79934	-0.595003	-0.525701	0.107007	-0.525142	0.410206	-0.0216461
X18CPBLP0170	Line	Pickle	69.27	Admix	Admix	1.79993	5.6673	6.41662	2.0252	8.99952	7.00012	4.98171	-0.595003	0.107921	0.118191	0.101143	0.660234	0.279651
X18CPBLP0244	Line	Long-Dutch	69.33	1	1	8.33326	9.00063	6.41662	4.73002	8.99952	6.99007	7.49601	0.880367	0.560039	0.118191	0.925997	0.660234	0.276663
X18CPBLP0276	Line	Beit-alpha	67.92	Admix	Admix	5.00643	7.80063	6.41662	0.996683	0.999522	3.00012	4.24398	0.399597	0.419016	0.118191	-0.525142	-1.41497	-0.47315
X18CPBLP0135	Line	Beit-alpha	66.87	Admix	8	4.99993	9.00063	6.49995	0.996683	0.999522	3.00012	4.49934	0.373697	0.560039	0.129271	-0.518219	-1.41497	-0.47315
X18CPBLP0280	Line	Beit-alpha	68.08	Admix	Admix	4.19993	5.00063	6.49995	0.996683	6.99952	7.00012	4.73934	0.202883	-0.0120626	0.129271	-0.525142	0.410206	0.279651
X18CPBLP0151	Line	Beit-alpha	66.86	Admix	8	4.73326	9.00063	6.49995	2.19668	7.66619	7.00012	6.01934	0.319849	0.560039	0.129271	0.177092	0.500594	0.279651
X18CPBLP0100	Line	Long-Dutch	67.65	1	1	8.99993	9.00063	6.49995	3.93002	8.99952	7.00012	7.48601	0.957232	0.560039	0.129271	0.741915	0.660234	0.279651
X18CPBLP0187	Line	Pickle	68.82	4	4	0.999931	6.8673	6.49995	3.26335	8.99952	6.53345	5.32601	-1.09048	0.294221	0.129271	0.558846	0.660234	0.214241
X18CPBLP0279	Line	Beit-alpha	66.96	Admix	Admix	1.6666	4.20063	6.49995	0.996683	7.72105	6.13345	4.21698	-0.663413	-0.176901	0.129271	-0.525142	0.507698	0.154826
X18CPBLP0147	Line	Beit-alpha	67.29	Admix	Admix	2.4666	NA	6.49995	0.996683	0.999522	NA	2.74069	-0.306524	NA	0.129271	-0.525142	-1.41497	NA
X18CPBLP0153	Line	Beit-alpha	65.76	Admix	Admix	1.93326	7.2673	6.49995	2.13002	8.33286	7.00012	5.23268	-0.530703	0.34956	0.129271	0.147975	0.583564	0.279651
X18CPBLP0166	Line	Pickle	69.19	Admix	Admix	1.93326	9.03119	6.49995	6.39668	7.66619	6.66679	6.30546	-0.530703	0.545291	0.129271	1.22823	0.500594	0.233339
X18CPBLP0075	Line	Pickle	66.79	4	4	1.6666	5.00063	6.49995	1.66335	8.33286	6.73345	4.63268	-0.663413	-0.0120626	0.129271	-0.0814842	0.583564	0.242763
X18CPBLP0021	Line	Landrace	68.94	3	3	8.0666	9.00063	6.58329	5.46335	8.99952	6.99359	7.62268	0.847915	0.560039	0.140249	1.07002	0.660234	0.277706
X18CPBLP0197	Line	Pickle	67.22	Admix	Admix	4.99993	8.39863	6.58329	6.78218	7.66619	6.33345	6.88604	0.373697	0.435673	0.140249	1.24896	0.500594	0.184942
X18CPBLP0023	Line	Landrace	68.37	3	3	8.99993	9.00063	6.58329	5.99668	8.99952	7.00012	7.91601	0.957232	0.560039	0.140249	1.16339	0.660234	0.279651
X18CPBLP0171	Line	Pickle	68.23	Admix	Admix	1.39993	6.33396	6.58329	1.85405	8.99952	7.00012	5.03415	-0.814821	0.215514	0.140249	0.01386	0.660234	0.279651
X18CPBLP0281	Line	Beit-alpha	69.02			4.0666	4.73396	6.58329	0.996683	0.999522	3.00012	3.47601	0.171444	-0.0641901	0.140249	-0.525142	-1.41497	-0.47315
X18CPBLP0189	Line	Pickle	68.42	4	4	1.79993	7.40063	6.58329	1.66335	8.99952	6.99359	5.28934	-0.595003	0.367367	0.140249	-0.0814842	0.660234	0.277706
X18CPBLP0245	Line	Long-Dutch	68.12	1	1	9.00579	6.4673	6.58329	4.58375	8.99952	7.13345	7.12793	0.942317	0.235758	0.140249	0.892273	0.660234	0.29763
X18CPBLP0130	Line	Beit-alpha	66.5	Admix	Admix	6.73326	8.97463	6.58329	4.26335	7.66619	7.00012	6.84414	0.66804	0.563538	0.140249	0.822628	0.500594	0.279651
X18CPBLP0142	Line	Beit-alpha	66.6	Admix	9	3.39993	8.73396	6.58329	0.996683	0.999522	3.00012	4.14268	-0.00191343	0.530328	0.140249	-0.525142	-1.41497	-0.47315
X18CPBLP0192	Line	Pickle	68.71	4	4	1.00579	5.93396	6.58329	1.26335	6.99952	6.99024	4.35718	-0.990739	0.152302	0.140249	-0.325966	0.410206	0.256996
X18CPBLP0044	Line	Pickle	70.25	5	Admix	0.999931	4.20063	6.58329	0.996683	0.999522	2.60012	2.75601	-1.09048	-0.176901	0.140249	-0.525142	-1.41497	-0.585871
X18CPBLP0092	Line	Long-Dutch	66.84	1	Admix	6.8666	9.00063	6.58329	0.996683	0.999522	3.00012	4.88934	0.687526	0.560039	0.140249	-0.525142	-1.41497	-0.47315
X18CPBLP0058	Line	Slicer	70.2	5	6	0.97756	1.25521	6.66072	0.997107	9.00676	6.5816	3.77947	-0.965894	-1.16439	0.148628	-0.494845	0.661135	0.220926
X18CPBLP0134	Line	Beit-alpha	0	Admix	8	8.99311	9.00063	6.66662	0.996683	0.999522	3.26679	5.33131	0.942317	0.560039	0.151127	-0.525142	-1.41497	-0.403688
X18CPBLP0009	Line	Landrace	68.74	3	Admix	5.79993	9.00063	6.66662	4.13002	8.33286	7.00012	6.78601	0.520111	0.560039	0.151127	0.791093	0.583564	0.279651
X18CPBLP0104	Line	Long-Dutch	67.06	1	1	8.4666	7.40063	6.66662	5.33002	8.99952	7.00012	7.37268	0.896212	0.367367	0.151127	1.04529	0.660234	0.279651
X18CPBLP0024	Line	Landrace	68.7	3	3	7.79993	9.00063	6.66662	6.13002	8.99952	7.00012	7.71934	0.814394	0.560039	0.151127	1.18546	0.660234	0.279651
X18CPBLP0013	Line	Landrace	68.11	3	3	8.4666	9.00063	6.74995	5.39668	8.99952	7.00012	7.72268	0.896212	0.560039	0.161906	1.05773	0.660234	0.279651
X18CPBLP0191	Line	Pickle	67.26	4	4	1.37409	7.93396	6.74995	3.53002	9.04333	6.66679	5.72627	-0.814757	0.435673	0.161906	0.635973	0.665789	0.233339
X18CPBLP0223	Line	Beit-alpha	66.59	Admix	8	6.86357	8.67069	6.74995	2.20347	8.99952	7.00012	6.69744	0.663334	0.514608	0.175532	0.183555	0.663412	0.289275
X18CPBLP0051	Line	Slicer	70.1	5	7	4.19993	6.20063	6.74995	1.0252	0.999522	3.00012	3.83505	0.202883	0.194867	0.161906	-0.507196	-1.41497	-0.47315
X18CPBLP0255	Line	Long-Dutch	68.29	1	1	5.93326	6.20063	6.74995	1.79668	8.33286	7.00188	5.80268	0.5426	0.194867	0.161906	-0.0107997	0.583564	0.277567
X18CPBLP0059	Line	Slicer	69.75	5	7	5.00057	6.60063	6.74995	0.996683	0.999522	2.33345	4.06947	0.347126	0.255614	0.161906	-0.525142	-1.41497	-0.667553
X18CPBLP0018	Line	Landrace	68.55	3	3	8.73326	9.00091	6.74995	4.66335	8.99952	7.00012	7.6294	0.92718	0.545291	0.161906	0.911849	0.660234	0.279651
X18CPBLP0177	Line	Pickle	69.17	4	4	1.39993	8.20063	6.83329	2.13002	7.66619	6.46679	5.24601	-0.814821	0.468202	0.172587	0.147975	0.500594	0.204563
X18CPBLP0246	Line	Long-Dutch	68.49	1	1	8.33326	8.73396	6.83329	6.33002	8.99952	7.00012	7.84601	0.880367	0.530328	0.172587	1.2177	0.660234	0.279651
X18CPBLP0275	Line	Beit-alpha	66.25	Admix	Admix	5.39993	NA	6.88404	0.996461	NA	NA	4.42681	0.449516	NA	0.176168	-0.524703	NA	NA
X18CPBLP0076	Line	Pickle	67.87	Admix	5	4.99993	5.03176	6.91662	2.06335	6.33286	6.33345	5.0689	0.373697	0.0130606	0.183173	0.118042	0.31095	0.184942
X18CPBLP0057	Line	Slicer	69.88	5	7	1.6666	1.80063	6.91662	0.996683	8.33286	7.00012	3.94268	-0.663413	-0.918369	0.183173	-0.525142	0.583564	0.279651
X18CPBLP0046	Line	Pickle	68.38	Admix	5	1.6666	3.00063	6.91662	1.73002	7.66619	6.00012	4.19601	-0.663413	-0.485243	0.183173	-0.0455661	0.500594	0.134272
X18CPBLP0236	Line	Long-Dutch	68.97	1	1	8.99993	9.00063	6.91662	5.39668	8.99952	7.00012	7.86268	0.957232	0.560039	0.183173	1.05773	0.660234	0.279651
X18CPBLP0250	Line	Long-Dutch	69.57	1	1	7.6666	7.93396	6.99995	4.59668	9.0051	7.00012	7.24046	0.797209	0.435673	0.193665	0.897503	0.644818	0.279651
X18CPBLP0138	Line	Beit-alpha	66.55	Admix	8	6.59993	9.00063	6.99995	0.996683	0.999522	3.00012	4.91934	0.648175	0.560039	0.193665	-0.525142	-1.41497	-0.47315
X18CPBLP0026	Line	Landrace	69.24	3	3	8.73326	9.00063	7.08329	5.66335	8.99952	6.86679	7.89601	0.92718	0.560039	0.204065	1.10604	0.660234	0.261365
X18CPBLP0240	Line	Long-Dutch	69.75	1	1	8.4666	8.0673	7.08329	5.73002	8.99952	7.00012	7.66934	0.896212	0.452066	0.204065	1.11777	0.660234	0.279651
X18CPBLP0060	Line	Slicer	69.95	5	7	6.19993	5.6673	7.08329	0.996683	0.999522	2.99836	4.18934	0.586148	0.107921	0.204065	-0.525142	-1.41497	-0.437893
X18CPBLP0211	Line	Pickle	69.8	Admix	5	1.6666	6.73396	7.08329	2.66335	7.66619	7.00012	5.16268	-0.663413	0.275097	0.204065	0.361257	0.500594	0.279651
X18CPBLP0195	Line	Pickle	66.82	Admix	Admix	1.53326	6.0673	7.16662	5.19668	8.33286	7.00012	5.65934	-0.73647	0.173802	0.214373	1.01995	0.583564	0.279651
X18CPBLP0110	Line	Long-Dutch	67.11	1	Admix	8.4666	8.20063	7.16662	1.86335	8.99952	5.66679	6.93934	0.896212	0.468202	0.214373	0.022884	0.660234	0.0811133
X18CPBLP0131	Line	Beit-alpha	67.59	Admix	9	2.33326	8.9441	7.24995	1.0252	2.59952	3.73345	4.43041	-0.358274	0.549707	0.224592	-0.421145	-0.55672	-0.291469
X18CPBLP0056	Line	Slicer	70.31	5	7	4.33326	5.6673	7.24995	0.996683	0.999522	3.40012	3.84934	0.233393	0.107921	0.224592	-0.525142	-1.41497	-0.370477
X18CPBLP0049	Line	Slicer	69.83	5	Admix	0.999931	1.40063	7.24995	1.02509	8.99952	6.53345	3.93503	-1.09048	-1.11071	0.224592	-0.325966	0.660234	0.214241
X18CPBLP0209	Line	Slicer	70.57	5	Admix	2.73326	5.2673	7.24995	2.46335	8.99952	7.00012	5.34268	-0.210084	0.037595	0.224592	0.286205	0.660234	0.279651
X18CPBLP0161	Line	Pickle	68.84	4	4	0.99961	5.03176	7.24995	0.996683	0.999522	3.00012	3.05551	-0.990739	-0.0641901	0.224592	-0.525142	-1.41497	-0.47315
X18CPBLP0237	Line	Long-Dutch	68.66	1	1	8.19993	9.00006	7.24995	6.13932	8.99952	7.00012	7.91776	0.864271	0.545291	0.224592	1.12936	0.660234	0.279651
X18CPBLP0007	Line	Landrace	69.2	3	3	9.00675	9.00063	7.33329	6.06335	8.99952	7.00012	8.08071	0.942317	0.560039	0.234723	1.17449	0.660234	0.279651
X18CPBLP0099	Line	Long-Dutch	68.95	1	1	8.0666	8.4673	7.33329	6.99668	8.99952	7.00012	7.97268	0.847915	0.499734	0.234723	1.31349	0.660234	0.279651
X18CPBLP0144	Line	Beit-alpha	67.38	Admix	Admix	6.4666	8.0673	7.33329	0.996683	0.999522	2.99917	4.77268	0.627915	0.452066	0.234723	-0.525142	-1.41497	-0.432283
X18CPBLP0186	Line	Pickle	68.9	4	4	0.999931	5.40063	7.33329	2.33002	8.99952	7.00012	5.01268	-1.09048	0.061567	0.234723	0.233047	0.660234	0.279651
X18CPBLP0150	Line	Beit-alpha	67.1	Admix	8	8.6666	8.80063	7.37495	6.00388	8.99952	7.00012	7.96912	0.926594	0.54518	0.258497	1.12638	0.663412	0.289275
X18CPBLP0027	Line	Landrace	68.29	3	3	6.33326	9.00063	7.41662	4.73002	7.66619	6.80012	7.02934	0.607245	0.560039	0.244767	0.925997	0.500594	0.252104
X18CPBLP0068	Line	Slicer	67.93	5	7	0.999931	1.6673	7.41662	2.06335	8.33286	5.40012	4.09601	-1.09048	-0.978915	0.244767	0.118042	0.583564	0.036632
X18CPBLP0160	Line	Long-Dutch	69.35	1	1	8.99993	9.00063	7.41662	6.66335	8.99952	7.00012	8.21601	0.957232	0.560039	0.244767	1.26928	0.660234	0.279651
X18CPBLP0032	Line	Landrace	68.98	Admix	Admix	4.99993	5.00063	7.41662	1.26283	8.33286	6.20012	5.40257	0.399597	-0.0120626	0.244767	-0.176727	0.583564	0.164958
X18CPBLP0019	Line	Landrace	68.08	3	3	8.0666	9.00063	7.49995	6.46335	8.99952	6.99095	8.00601	0.847915	0.560039	0.254725	1.23865	0.660234	0.288678
X18CPBLP0196	Line	Pickle	64.89	Admix	Admix	4.99993	6.8673	7.49995	4.33002	8.99952	7.00012	6.53934	0.373697	0.294221	0.254725	0.838043	0.660234	0.279651
X18CPBLP0140	Line	Beit-alpha	67.71	Admix	8	8.99993	8.33396	7.49995	0.996683	0.999522	2.73345	5.36601	0.957232	0.484089	0.254725	-0.525142	-1.41497	-0.54707
X18CPBLP0014	Line	Landrace	68.51	3	3	7.79993	8.4673	7.58329	4.73002	8.33286	7.00012	7.38268	0.814394	0.499734	0.264599	0.925997	0.583564	0.279651
X18CPBLP0128	Line	Long-Dutch	69.33			6.73326	NA	7.58329	5.36131	8.98613	NA	7.166	0.66804	NA	0.264599	1.03376	0.653657	NA
X18CPBLP0149	Line	Beit-alpha	69.11	Admix	8	4.59993	8.97276	7.58329	2.83002	7.99952	6.99927	6.3971	0.29601	0.561951	0.2848	0.430755	0.545867	0.279941
X18CPBLP0139	Line	Beit-alpha	65.94	Admix	8	5.79993	8.97063	7.58329	2.46335	8.99952	7.00012	6.76334	0.520111	0.545291	0.264599	0.286205	0.660234	0.279651
X19CPB0025	Hybrid		0			7.2666	9.00034	7.58329	1.02487	8.99952	7.00012	6.77492	0.743843	0.545291	0.264599	-0.421145	0.660234	0.279651
Check03	F1_commercial	Long-Dutch	0			6.8666	8.20063	7.58329	6.73002	8.99952	7.00012	7.67601	0.687526	0.468202	0.264599	1.27929	0.660234	0.279651
X18CPBLP0270	Line	Long-Dutch	68.88	1	1	9.00025	8.20063	7.58329	6.64625	8.99952	7.00012	8.08599	0.942317	0.468202	0.264599	1.26589	0.660234	0.279651
X18CPBLP0028	Line	Landrace	71.35	2	2	1.00707	1.53396	7.66662	0.996683	0.999522	3.00012	2.44077	-0.990739	-1.0429	0.274391	-0.525142	-1.41497	-0.47315
X19CPB0023	Hybrid		0			5.6666	8.97063	7.66662	3.95389	8.99952	7.26679	7.05145	0.497116	0.545291	0.274391	0.75227	0.660234	0.315312
X18CPBLP0271	Line	Long-Dutch	68.44	1	1	8.59993	7.13396	7.66662	5.79668	8.99952	7.00012	7.63934	0.911814	0.33144	0.274391	1.12936	0.660234	0.279651
X18CPBLP0055	Line	Slicer	69.97	5	7	3.53326	5.00063	7.66662	0.996683	0.999522	3.01017	3.63934	0.0351555	-0.0120626	0.274391	-0.525142	-1.41497	-0.466601
X18CPBLP0074	Line	Slicer	69.58	Admix	Admix	3.93326	2.0673	7.74995	0.996683	8.33286	3.93345	4.61601	0.139018	-0.806312	0.2841	-0.525142	0.583564	-0.24659
X18CPBLP0143	Line	Beit-alpha	67.57	Admix	Admix	7.13326	8.73396	7.74995	6.03948	7.66619	7.00012	7.46457	0.725414	0.530328	0.2841	1.11777	0.500594	0.279651
X18CPBLP0238	Line	Long-Dutch	68.11	1	1	8.99993	8.28606	7.74995	6.11124	8.99952	7.00012	8.02934	0.957232	0.419016	0.2841	1.12936	0.654085	0.279651
X18CPBLP0137	Line	Beit-alpha	66.2	Admix	8	8.59993	8.33396	7.74995	6.3252	8.99952	7.00012	8.00171	0.911814	0.484089	0.2841	1.16339	0.660234	0.279651
X18CPBLP0022	Line	Landrace	69.27	3	3	8.73326	9.00063	7.74995	3.79668	8.99952	6.99359	7.65601	0.92718	0.545291	0.2841	0.707786	0.660234	0.288678
X18CPBLP0020	Line	Landrace	69.11	3	3	8.99993	9.00063	7.83329	6.79668	8.99952	7.00012	8.32601	0.957232	0.560039	0.29373	1.2892	0.660234	0.279651
X19CPB0015	Hybrid		0			4.99343	5.40063	7.83329	0.996683	0.999522	2.33345	4.04471	0.347126	0.061567	0.29373	-0.525142	-1.41497	-0.667553
X18CPBLP0012	Line	Landrace	68.88	3	Admix	4.59993	9.00063	7.83329	6.9295	8.99952	7.00012	7.47257	0.29183	0.560039	0.29373	1.29396	0.660234	0.279651
X19CPB0029	Hybrid		0			4.33326	5.00063	7.91662	0.996683	3.66619	4.20012	4.38268	0.233393	-0.0120626	0.30328	-0.525142	-0.226005	-0.189417
X18CPBLP0070	Line	Slicer	70.33	5	7	4.99993	6.0673	7.91662	2.59668	6.99952	7.00012	5.71601	0.373697	0.173802	0.30328	0.336826	0.410206	0.279651
X18CPBLP0040	Line	Slicer	68.37	Admix	Admix	0.999931	2.0673	7.99995	0.996794	8.99952	6.66679	4.2127	-1.09048	-0.806312	0.312753	-0.421145	0.660234	0.233339
X18CPBLP0249	Line	Long-Dutch	68.85	1	1	5.93326	6.73396	7.99995	5.86335	8.99952	7.00012	7.10601	0.5426	0.275097	0.312753	1.14083	0.660234	0.279651
X18CPBLP0016	Line	Pickle	68.8			8.0666	9.00063	7.99995	6.26335	8.99952	6.99836	8.06601	0.847915	0.560039	0.312753	1.20707	0.660234	0.270547
X18CPBLP0121	Line	Long-Dutch	66.91	Admix	Admix	4.99993	6.00137	8.08329	0.996683	0.999522	3.00012	4.21616	0.373697	0.173285	0.322148	-0.525142	-1.41497	-0.47315
X18CPBLP0247	Line	Long-Dutch	69.4	1	1	8.73326	7.34963	8.16662	6.56789	8.99952	7.00012	7.96339	0.92718	0.367339	0.331468	1.2177	0.660234	0.279651
X18CPBLP0062	Line	Slicer	70.29	5	7	1.79993	7.13396	8.24995	2.06335	8.33286	7.00012	5.51601	-0.595003	0.33144	0.340714	0.118042	0.583564	0.279651
X18CPBLP0017	Line	Landrace	69.15	3	3	7.13326	9.00063	8.24995	6.46335	8.19952	7.00012	7.80934	0.725414	0.560039	0.340714	1.23865	0.567506	0.279651
X18CPBLP0041	Line	Pickle	67.6	3	3	5.01871	9.04964	8.42129	3.83235	7.2796	7.01657	6.72032	0.368461	0.558145	0.255708	0.681826	0.444839	0.220758
X18CPBLP0061	Line	Slicer	70.39	5	Admix	1.6666	1.40063	8.66662	1.39668	8.99952	7.00012	4.42601	-0.663413	-1.11071	0.38586	-0.238294	0.660234	0.279651
X18CPBLP0200	Line	Pickle	67.59	Admix	Admix	7.2666	8.96978	8.66662	6.33002	6.99952	7.00012	7.64651	0.743843	0.545291	0.38586	1.2177	0.410206	0.270547
X18CPBLP0198	Line	Pickle	66.67	Admix	Admix	1.53326	5.13396	8.66662	3.13002	7.66619	7.00012	5.22601	-0.73647	0.0130606	0.38586	0.518038	0.500594	0.279651
X18CPBLP0156	Line	Slicer	70.27	Admix	Admix	2.99993	1.97463	8.83329	1.05751	0.999522	3.00012	3.17298	-0.121774	-0.836077	0.403434	-0.397661	-1.41497	-0.47315
X18CPBLP0037	Line	Landrace	68.59	Admix	Admix	2.99993	6.8673	8.99951	6.1837	8.99952	6.33345	6.80999	-0.121774	0.294221	0.409233	1.11894	0.660234	0.184942
X18CPBLP0030	Line	Landrace	21.1			4.99993	2.33396	8.99995	5.97378	8.33286	1.0139	6.1281	0.373697	-0.704564	0.420742	1.14655	0.583564	-1.07662
X18CPBLP0283	Line	Landrace	68.99	Admix	Admix	7.00057	6.4673	NA	0.996683	7.93286	5.15303	5.59935	0.687526	0.235758	NA	-0.525142	0.534604	-0.00574464
X18CPBLP0126	Line	Long-Dutch	67.82	1	1	4.99993	5.87728	NA	1.67361	8.99952	6.99836	5.38759	0.373697	0.145627	-0.0900146	-0.0795131	0.660234	0.270547
X18CPBLP0272	Line	Beit-alpha	68.99	Admix	Admix	1.39993	6.69202	NA	5.64625	8.76477	7.00012	5.62574	-0.814821	0.261628	NA	1.10158	0.631692	0.279651
X18CPBLP0086	Line	Beit-alpha	65.4			NA	NA	NA	5.99668	NA	NA	5.99668	NA	NA	NA	1.15934	NA	-0.348554
X18CPBLP0159	Line	Long-Dutch	69.4	1	1	8.99407	NA	NA	6.86335	NA	NA	7.92871	0.954431	NA	NA	1.29902	NA	NA
X18CPBLP0112	Line	Long-Dutch	67.43	1	1	2.42874	2.09123	NA	NA	6.99952	NA	3.83983	-0.271301	-0.662005	NA	-0.145651	0.406196	NA
X18CPBLP0079	Line	Beit-alpha	0			2.99407	NA	NA	NA	NA	NA	2.99407	-0.123148	NA	NA	NA	NA	NA
X18CPBLP0257	Line	Long-Dutch	68.99	1	1	6.8666	NA	NA	NA	NA	NA	6.8666	0.687526	NA	NA	NA	NA	NA
X18CPBLP0031	Line	Slicer	0			NA	NA	NA	NA	NA	NA	#DIV/0!	NA	NA	NA	NA	NA	NA
X18CPBLP0071	Line	Pickle	0			NA	NA	NA	NA	NA	NA	#DIV/0!	NA	NA	NA	NA	NA	NA
X18CPBLP0088	Line	Beit-alpha	61.93	Admix	Admix	NA	NA	NA	NA	NA	2.07358	#DIV/0!	NA	NA	NA	NA	NA	-0.540984
X18CPBLP0094	Line	Beit-alpha	68.44			NA	NA	NA	NA	NA	NA	#DIV/0!	NA	NA	NA	NA	NA	NA
X18CPBLP0141	Line	Beit-alpha	67.29	Admix	Admix	NA	NA	NA	NA	NA	NA	#DIV/0!	NA	NA	NA	NA	NA	NA
X18CPBLP0154	Line	Beit-alpha	61.3			NA	NA	NA	NA	NA	6.96802	#DIV/0!	NA	NA	NA	NA	NA	0.271284
X18CPBLP0155	Line	Beit-alpha	67.72	Admix	Admix	NA	NA	NA	NA	NA	NA	#DIV/0!	NA	NA	NA	NA	NA	NA
X18CPBLP0158	Line	Slicer	0			NA	NA	NA	NA	NA	NA	#DIV/0!	NA	NA	NA	NA	NA	NA
X18CPBLP0217	Line	Pickle	0			NA	NA	NA	NA	NA	NA	#DIV/0!	NA	NA	NA	NA	NA	NA
X18CPBLP0220	Line	Slicer	0			NA	NA	NA	NA	NA	NA	#DIV/0!	NA	NA	NA	NA	NA	NA
X18CPBLP0227	Line	Long-Dutch	0			NA	NA	NA	NA	NA	NA	#DIV/0!	NA	NA	NA	NA	NA	NA
X18CPBLP0234	Line	Beit-alpha	70.49	Admix	Admix	NA	NA	NA	NA	NA	NA	#DIV/0!	NA	NA	NA	NA	NA	NA
X18CPBLP0242	Line	Long-Dutch	0			NA	NA	NA	NA	NA	NA	#DIV/0!	NA	NA	NA	NA	NA	NA
X18CPBLP0256	Line	Long-Dutch	68.7	1	1	NA	NA	NA	NA	NA	NA	#DIV/0!	NA	NA	NA	NA	NA	NA
X18CPBLP0284	Line	Pickle	0			NA	NA	NA	NA	NA	NA	#DIV/0!	NA	NA	NA	NA	NA	NA

## Sheet: Sup_Table04
	Filter_type	Threshold	Chr0	Chr1	Chr2	Chr3	Chr4	Chr5	Chr6	Chr7	Total	Density
	Length_tot*	0		32930000	24840000	40880000	26830000	31910000	31130000	22470000	210990000			*Li et al, 2019
	Centromere*	0		1.54846e+07	1.66669e+07	2.21486e+07	1.1544e+07	1.23746e+07	1.36173e+07	7.32951e+06
	Beginning	0		84	10240	95	1302	60	137	10077
	End	0		32925246	24836882	40877261	26827669	31913567	31125293	22466463
	Length_covered	0	0	32925162	24826642	40877166	26826367	31913507	31125156	22456386	210950386
	Public_map_covered (%)			0.999853	0.999462	0.999931	0.999865	1.00011	0.999844	0.999394
	InDels	0	756	4389	4792	5959	5168	2903	3925	3421	30557
	Multiallelic	0	2139	4242	3925	5049	5306	3067	3231	3342	28162
	Biallelic	0	267555	318088	281591	392467	306980	259108	285368	237520	2081122	Mean snp
M10	MAF03_He15_NA10		2537	173544	181168	271071	167290	154350	168657	155768	1271848	165.892
M0	MAF03_He15_NA00		945	51119	58114	80439	50586	53759	47494	52166	393677	535.947
	MAF03_He00_NA00		23	1126	4605	1226	413	538	202	969	9079	23239.3
M0CMV	MAF03_He15_NA00		1898	48395	54848	77084	46830	50917	46903	51174	376151	560.918
M0CVYV	MAF03_He15_NA00		1962	53919	62765	86418	52544	56965	52356	57464	422431	499.466
M0CGMMV	MAF03_He15_NA00		1909	49039	57738	78192	47646	51678	47502	52148	383943	549.535
M0WMV	MAF03_He15_NA00		1919	49294	58051	79192	47845	51981	48116	52685	387164	544.963
M0ZYMV	MAF03_He15_NA00		1955	53638	62608	86013	52238	56715	51960	57332	420504	501.755
M0PRSV	MAF03_He15_NA00		1956	53478	62567	85409	52310	56112	51674	56947	418497	504.161
									Independant SNPs:		115391	1828.48
	Signif threshold:	alpha=0.05	raw	4.33309e-07
		alpha=0.05	-log10	6.3632
		alpha=0.01	raw	8.66619e-08
		alpha=0.01	-log10	7.06217
Nbr_ind	LD_decay	Chr1	Chr2	Chr3	Chr4	Chr5	Chr6	Chr7	Mean
258	Diversity panel	197360	999995	215445	65420	189230	96925	261680	289436
31	Landrace	432760	88090	123450	109475	388810	129935	97945	195781
227	Elite lines all:	324710	999995	270165	67525	204905	109280	293435	324288
78	Long-Dutch	741605	216510	568785	851125	554125	668445	967080	652525
47	Beit-alpha	836310	464705	402285	97875	301295	159320	162790	346369
63	Pickle	560685	999995	394345	73765	429810	130390	655210	463457
39	Slicer	762435	596000	736785	592175	464465	550815	918940	660231

## Sheet: SupTable05
Summary							QTL description										Top SNP description						Percent of favorable allele per genetic group										GWAS summary			Candidate gene
Virus	MLMM_step	First_step	Last_step	QTL_ID	Location	Status	CHROM	Beg_pval	End_pval	Width_pval	Beg_LD	End_LD	Width_LD	Delta_width	Significant_SNP_nbr	Type	Top_SNP	Alternative_top_SNP	Pval_max	Favorable_allele	MA	MAF	K1	K2	K3	K4	K5	K6	K7	K8	K9	Admix	Pheno	Method	Model	LD_coding	LD_non_coding	No_LD_but_SNP	No SNP	Total	Best_candidates
CGMMV	2	Not significant	Significant	QTLCgmmvCH2	Isolated	Non-significant at 1st step but MLMM retained	2	14630741	14636532	5791	13865740	14804342	938602	932811	3	Few SNP	CucSaCL_Chr2_14636532		6.90545	2	2	0.07173	0.984375	0.428571	1	1	1	1	1	1	1	0.853933	GLM	MLMM	KQ9	13	5	88	35	141
CGMMV	1	Significant	Significant	QTLCgmmvCH5	Chr5 hot spot with WMV, CMV and CVYV	1step - independant QTL	5	6411855	7197002	785147	6273002	7454203	1181201	396054	176	Peak	CucSaCL_Chr5_07039514	CucSaCL_Chr5_07039525	12.1497	2	2	0.438819	0.714286	1	0.0588235	0	1	1	1	0.157895	0.666667	0.630952	GLM	MLMM	KQ9	47	6	36	38	127
CMV	1	Significant	Significant	QTLCmvCH2	Isolated	1step - independant QTL	2	9183788	9417996	234208	7671123	9602331	1931208	1697000	2	Few SNP	CucSaCL_Chr2_09417996		7.54509	2	0	0.429461	0.031746	1	0	0.923077	0.818182	1	0.411765	0.363636	0.444444	0.497143	GLM	MLMM	KQ9	63	15	70	23	171
CMV	1	Significant	Significant	QTLCmvCH5	Chr5 hot spot with CVYV, CGMMV and WMV	1step - independant QTL	5	7197002	7197002	0	6273002	7454203	1181201	1181201	1	Single SNP	CucSaCL_Chr5_07197002		6.3649	2	0	0.489627	0.688525	1	0.0285714	0	0.727273	1	0.375	0.1	0.666667	0.57764	GLM	MLMM	KQ9	48	5	36	38	127
CMV	1	Significant	Significant	QTLCmvCH6	Isolated	1step - independant QTL	6	30018048	30084128	66080	29444900	31066711	1621811	1555731	9	Peak	CucSaCL_Chr6_30025944		8.82516	2	0	0.387967	0.131148	1	0.0588235	0.882353	0.142857	0.333333	0.25	0.545455	1	0.488372	GLM	MLMM	KQ9	102	25	85	80	292
CVYV	1	Significant	Significant	QTLCvyvCH5	Chr5 hot spot with CMV, CGMMV and WMV	1step - independant QTL	5	6297174	7377064	1079890	6273002	7454203	1181201	101311	305	Peak	CucSaCL_Chr5_07197002		18.0837	2	0	0.482684	0.688525	1	0.0285714	0	0.727273	1	0.375	0.1	0.666667	0.57764	GLM	MLMM	KQ9	48	5	36	38	127
PRSV	1	Significant	Significant	QTLPrsvCH6_01	Cluster with QTLPrsvCH6_02 and QTLPrsvCH6_03 Chr6 hot spot with ZYMV	1step - independant QTL	6	9568812	12676198	3107386	9461070	12814629	3353559	246173	766	Peak	CucSaCL_Chr6_10946966		34.394	0	2	0.229614	0.015625	0.2	0	0.176471	0.363636	0.428571	0.529412	0.454545	1	0.367816	GLM	MLMM	KQ9	109	30	189	86	414
PRSV	2	Significant	Significant	QTLPrsvCH6_02	Cluster with QTLPrsvCH6_02 and QTLPrsvCH6_03 Chr6 hot spot with ZYMV	1step in other QTL but independant QTL in next steps	6	10918629	11110018	191389	9707092	14014264	4307172	4115783	14	Peak	CucSaCL_Chr6_10989050		8.41203	2	0	0.341202	0.015625	1	0.555556	0.2	0.363636	0.454545	0.555556	0.727273	1	0.488095	GLM	MLMM	KQ9	163	37	173	101	474
PRSV	3	Not significant	Significant	QTLPrsvCH6_03	Cluster with QTLPrsvCH6_02 and QTLPrsvCH6_03 Chr6 hot spot with ZYMV	Non-significant at 1st step but MLMM retained	6	11030099	11104687	74588	10777315	11241815	464500	389912	3	Few SNP	CucSaCL_Chr6_11096745		11.3957	2	2	0.0472103	1	1	0.793103	1	1	1	1	0.727273	1	0.965909	GLM	MLMM	KQ9	9	4	48	11	72
WMV	1	Significant	Significant	QTLWmvCH5	Chr5 hot spot with CGMMV, CMV and CVYV	1step - independant QTL	5	6273002	7415947	1142945	6273002	7454203	1181201	38256	686	Peak	CucSaCL_Chr5_07038336		14.7691	2	2	0.453975	0.658537	1	0.0588235	0	1	1	1	0	0.666667	0.625731	GLM	MLMM	KQ9	50	4	35	38	127
ZYMV	6	Not significant	Significant	QTLZymvCH2	Isolated	Non-significant at 1st step but MLMM retained	2	6035562	6035562	0	5709076	6123781	414705	414705	1	Single SNP	CucSaCL_Chr2_06035562		6.39957	2	0	0.277778	0	1	0.0588235	0.08	0.727273	0.428571	1	0.363636	0.0588235	0.352601	GLM	MLMM	KQ9	27	2	26	6	61
ZYMV	5	Not significant	Significant	QTLZymvCH3_01	Isolated		3	32343436	32385426	41990	32261865	32419715	157850	115860	14	Peak	CucSaCL_Chr3_32349606		8.68548	2	2	0.0790598	1	1	1	1	1	0.809524	1	0.1	1	0.919075	GLM	MLMM	KQ9	12	5	45	17	79
ZYMV	8	Not significant	Significant	QTLZymvCH3_02	Isolated	Non-significant at 1st step but MLMM retained	3	33863168	33863168	0	33735044	34042383	307339	307339	1	Single SNP	CucSaCL_Chr3_33863168		7.48711	0	2	0.143162	0	0.375	0	0	0	1	0.176471	1	0.111111	0.156069	GLM	MLMM	KQ9
ZYMV	1	Significant	Significant	QTLZymvCH6_01	Cluster with QTLZymvCH6_02, QTLZymvCH6_03, QTLZymvCH6_04 and QTLZymvCH6_05 Chr6 hot spot with PRSV	1step - independant QTL	6	9568812	12676198	3107386	9461070	12814629	3353559	246173	1376	Peak	CucSaCL_Chr6_10946966		52.6634	0	2	0.230769	0.015625	0.2	0	0.176471	0.363636	0.428571	0.529412	0.454545	1	0.367816	GLM	MLMM	KQ9	109	30	189	86	414
ZYMV	2	Significant	Significant	QTLZymvCH6_02	Cluster with QTLZymvCH6_01, QTLZymvCH6_03, QTLZymvCH6_04 and QTLZymvCH6_05 Chr6 hot spot with PRSV	In 1st step significant but in other QTL, and finally independant	6	10814546	11396968	582422	10382072	12847933	2465861	1883439	89	Peak	CucSaCL_Chr6_11109997	CucSaCL_Chr6_11110018	19.0561	2	0	0.286325	0.015625	1	0.0285714	0.215686	0.428571	0.52381	0.647059	0.454545	1	0.406977	GLM	MLMM	KQ9
ZYMV	3	Significant	Significant	QTLZymvCH6_03	Cluster with QTLZymvCH6_01, QTLZymvCH6_02, QTLZymvCH6_04 and QTLZymvCH6_05 Chr6 hot spot with PRSV	In 1st step significant but in other QTL, and finally independant	6	10814546	11106870	292324	9707092	14014264	4307172	4014848	23	Peak	CucSaCL_Chr6_10985526		9.44552	2	0	0.339744	0.023622	1	0.571429	0.192308	0.363636	0.454545	0.555556	0.727273	1	0.48538	GLM	MLMM	KQ9	177	35	161	101	474
ZYMV	4	Not significant	Significant	QTLZymvCH6_04	Cluster with QTLZymvCH6_01, QTLZymvCH6_02, QTLZymvCH6_03 and QTLZymvCH6_05 Chr6 hot spot with PRSV	In 1st step QTL but not significant and finally independant and significant	6	10574152	11106870	532718	10461321	11241815	780494	247776	21	Peak	CucSaCL_Chr6_10667357		15.4012	2	2	0.0491453	1	1	0.785714	1	1	1	1	0.809524	1	0.943182	GLM	MLMM	KQ9	96	24	137	74	331
ZYMV	5	Not significant	Significant	QTLZymvCH6_05	Cluster with QTLZymvCH6_01, QTLZymvCH6_02, QTLZymvCH6_03 and QTLZymvCH6_04 Chr6 hot spot with PRSV	Non-significant at 1st step but MLMM retained	6	10943886	10943886	0	10780239	11241815	461576	461576	1	Single SNP	CucSaCL_Chr6_10943886		7.76203	0	0	0.0747863	1	1	0.714286	1	1	1	1	0.727273	1	0.918129	GLM	MLMM	KQ9	11	1	48	11	71

## Sheet: SupTable06
CHROM	Beg	End	Gene_ID	Ontology	Function	CMV	CVYV	CGMMV	WMV	ZYMV	PRSV
1	10005676	10009076	CsaV3_1G014490	gene	splicing factor U2af small subunit B-like	NA	NA	NA	NA	SNP but no LD	SNP but no LD
1	10011594	10012478	CsaV3_1G014500	gene	Arogenate dehydratase	NA	NA	NA	NA	SNP but no LD	SNP but no LD
1	10031462	10034264	CsaV3_1G014510	gene	Arogenate dehydratase	NA	NA	NA	NA	SNP but no LD	SNP but no LD
1	10052484	10062024	CsaV3_1G014520	gene	Nucleobase-ascorbate transporter	NA	NA	NA	NA	SNP but no LD	SNP but no LD
1	10083323	10084966	CsaV3_1G014530	gene	DUF868 family protein	NA	NA	NA	NA	SNP but no LD	SNP but no LD
1	10093510	10094671	CsaV3_1G014540	gene	Sister chromatid cohesion protein PDS5	NA	NA	NA	NA	SNP but no LD	SNP but no LD
1	10096328	10098746	CsaV3_1G014550	gene	Wall-associated receptor kinase-like	NA	NA	NA	NA	SNP but no LD	SNP but no LD
1	10099522	10101282	CsaV3_1G014560	gene	Stress responsive A/B Barrel Domain	NA	NA	NA	NA	SNP but no LD	SNP but no LD
1	10106395	10122276	CsaV3_1G014570	gene	tRNA dimethylallyltransferase 2	NA	NA	NA	NA	SNP but no LD	SNP but no LD
1	10125786	10129922	CsaV3_1G014580	gene	CBS domain-containing protein CBSX1, chloroplastic-like	NA	NA	NA	NA	SNP but no LD	SNP but no LD
1	10135056	10144980	CsaV3_1G014590	gene	50s ribosomal protein l22	NA	NA	NA	NA	LD in non-coding area	LD in non-coding area
1	10150449	10152536	CsaV3_1G014600	gene	Protein BUD31	NA	NA	NA	NA	SNP but no LD	SNP but no LD
1	10155027	10157950	CsaV3_1G014610	gene	Golgin, RAB6-interacting	NA	NA	NA	NA	SNP but no LD	SNP but no LD
1	10166376	10171015	CsaV3_1G014620	gene	subtilisin-like protease SBT3.18	NA	NA	NA	NA	LD and coding area	LD and coding area
1	10176111	10188365	CsaV3_1G014630	gene	Peptidylprolyl isomerase domain and WD repeat-containing protein 1	NA	NA	NA	NA	LD and coding area	LD and coding area
1	10190967	10191900	CsaV3_1G014640	gene	histidine-containing phosphotransfer protein 5-like	NA	NA	NA	NA	LD in non-coding area	LD in non-coding area
1	10197674	10199963	CsaV3_1G014650	gene	Root cap/late embryogenesis-like protein	NA	NA	NA	NA	SNP but no LD	SNP but no LD
1	10202069	10203537	CsaV3_1G014660	gene	Unknown protein	NA	NA	NA	NA	SNP but no LD	SNP but no LD
1	10219563	10221854	CsaV3_1G014670	gene	Root cap/late embryogenesis-like protein	NA	NA	NA	NA	SNP but no LD	SNP but no LD
1	10236083	10236416	CsaV3_1G014680	gene	Unknown protein	NA	NA	NA	NA	SNP but no LD	SNP but no LD
1	10240997	10243606	CsaV3_1G014690	gene	Cytochrome P450, putative	NA	NA	NA	NA	SNP but no LD	SNP but no LD
1	10258275	10258698	CsaV3_1G014700	gene	THO complex subunit 2	NA	NA	NA	NA	SNP but no LD	SNP but no LD
1	10271857	10273457	CsaV3_1G014710	gene	Alpha/Beta hydrolase	NA	NA	NA	NA	No SNP	No SNP
1	10294575	10296763	CsaV3_1G014720	gene	Alpha/Beta hydrolase	NA	NA	NA	NA	SNP but no LD	SNP but no LD
1	10319081	10322434	CsaV3_1G014730	gene	zinc finger protein WIP3	NA	NA	NA	NA	SNP but no LD	SNP but no LD
1	10337784	10352598	CsaV3_1G014740	gene	Alpha/Beta hydrolase	NA	NA	NA	NA	SNP but no LD	SNP but no LD
1	19255457	19256702	CsaV3_1G032290	gene	101 kDa malaria antigen-like	NA	NA	NA	NA	SNP but no LD	NA
1	19259012	19264572	CsaV3_1G032300	gene	Alpha/beta hydrolase family protein	NA	NA	NA	NA	SNP but no LD	NA
1	19277268	19278810	CsaV3_1G032310	gene	Ulp1 peptidase-like	NA	NA	NA	NA	No SNP	NA
1	19283254	19285013	CsaV3_1G032320	gene	LRR receptor-like serine/threonine-protein kinase FLS2	NA	NA	NA	NA	SNP but no LD	NA
1	19285627	19290270	CsaV3_1G032330	gene	Pyruvate dehydrogenase E1 component subunit beta	NA	NA	NA	NA	SNP but no LD	NA
1	19294926	19297672	CsaV3_1G032340	gene	9-cis-epoxycarotenoid dioxygenase, putative	NA	NA	NA	NA	SNP but no LD	NA
1	19302538	19303729	CsaV3_1G032350	gene	Epoxide hydrolase 2	NA	NA	NA	NA	SNP but no LD	NA
1	19325972	19329727	CsaV3_1G032360	gene	F-box/kelch-repeat protein	NA	NA	NA	NA	SNP but no LD	NA
1	19339309	19340869	CsaV3_1G032370	gene	protein TIFY 5A-like	NA	NA	NA	NA	SNP but no LD	NA
1	19343063	19344783	CsaV3_1G032380	gene	piriformospora indica-insensitive protein 2-like	NA	NA	NA	NA	SNP but no LD	NA
1	19357870	19358865	CsaV3_1G032390	gene	Cotton fiber protein	NA	NA	NA	NA	SNP but no LD	NA
1	19368904	19381453	CsaV3_1G032400	gene	Cullin	NA	NA	NA	NA	SNP but no LD	NA
1	19393162	19396270	CsaV3_1G032410	gene	Glucan endo-1,3-beta-glucosidase, putative	NA	NA	NA	NA	SNP but no LD	NA
1	19433983	19436461	CsaV3_1G032420	gene	calcyclin-binding protein	NA	NA	NA	NA	SNP but no LD	NA
1	19440813	19443188	CsaV3_1G032430	gene	gibberellin 2-beta-dioxygenase-like	NA	NA	NA	NA	No SNP	NA
1	19477439	19480813	CsaV3_1G032440	gene	Unknown protein	NA	NA	NA	NA	SNP but no LD	NA
1	19483113	19486695	CsaV3_1G032450	gene	Binding protein	NA	NA	NA	NA	SNP but no LD	NA
1	19491678	19494950	CsaV3_1G032460	gene	Group II intron reverse transcriptase/maturase	NA	NA	NA	NA	No SNP	NA
1	19498056	19504910	CsaV3_1G032470	gene	Protein REDUCED WALL ACETYLATION 1	NA	NA	NA	NA	No SNP	NA
1	19513579	19515883	CsaV3_1G032480	gene	Purine permease	NA	NA	NA	NA	No SNP	NA
1	19520465	19522778	CsaV3_1G032490	gene	Purine permease	NA	NA	NA	NA	SNP but no LD	NA
1	19534466	19538593	CsaV3_1G032500	gene	Purine permease	NA	NA	NA	NA	SNP but no LD	NA
1	19549853	19551179	CsaV3_1G032510	gene	Chlorophyll a-b binding protein, chloroplastic	NA	NA	NA	NA	No SNP	NA
1	19551427	19553243	CsaV3_1G032520	gene	Aldolase-type TIM barrel	NA	NA	NA	NA	No SNP	NA
1	19560562	19560949	CsaV3_1G032530	gene	Calmodulin-binding transcription activator like	NA	NA	NA	NA	No SNP	NA
1	19570651	19583556	CsaV3_1G032540	gene	SET and MYND domain-containing protein 4	NA	NA	NA	NA	No SNP	NA
1	19589441	19589710	CsaV3_1G032550	gene	Unknown protein	NA	NA	NA	NA	LD and coding area	NA
1	19592403	19600318	CsaV3_1G032560	gene	tobamovirus multiplication protein 1-like isoform X1	NA	NA	NA	NA	No SNP	NA
1	19607563	19608618	CsaV3_1G032570	gene	Agamous-like MADS-box protein	NA	NA	NA	NA	No SNP	NA
1	19626255	19631550	CsaV3_1G032580	gene	3-oxoacyl-[acyl-carrier-protein] synthase	NA	NA	NA	NA	No SNP	NA
1	19636147	19640300	CsaV3_1G032590	gene	Urease accessory protein UreG	NA	NA	NA	NA	No SNP	NA
1	19646104	19650275	CsaV3_1G032600	gene	cytochrome b561 domain-containing protein At4g18260-like	NA	NA	NA	NA	SNP but no LD	NA
1	19656967	19660393	CsaV3_1G032610	gene	60S ribosomal protein L18a	NA	NA	NA	NA	SNP but no LD	NA
1	19667282	19673309	CsaV3_1G032620	gene	Potassium channel like	NA	NA	NA	NA	SNP but no LD	NA
1	19685450	19685749	CsaV3_1G032630	gene	Unknown protein	NA	NA	NA	NA	No SNP	NA
1	19686677	19686984	CsaV3_1G032640	gene	Unknown protein	NA	NA	NA	NA	No SNP	NA
1	19695395	19706517	CsaV3_1G032650	gene	prefoldin subunit 6	NA	NA	NA	NA	No SNP	NA
1	19719538	19725200	CsaV3_1G032660	gene	phospho-N-acetylmuramoyl-pentapeptide- transferase homolog	NA	NA	NA	NA	No SNP	NA
1	19736169	19738723	CsaV3_1G032670	gene	Ribosomal protein	NA	NA	NA	NA	No SNP	NA
1	19739511	19743287	CsaV3_1G032680	gene	60S ribosomal protein L18a-like protein	NA	NA	NA	NA	SNP but no LD	NA
1	19746641	19751036	CsaV3_1G032690	gene	S-adenosyl-L-methionine-dependent methyltransferase superfamily protein	NA	NA	NA	NA	LD and coding area	NA
1	19751252	19756316	CsaV3_1G032700	gene	coatomer subunit zeta-1-like	NA	NA	NA	NA	SNP but no LD	NA
1	19756817	19763345	CsaV3_1G032710	gene	Mg2+ transporter protein, CorA-like/Zinc transport protein ZntB	NA	NA	NA	NA	SNP but no LD	NA
1	19767412	19774008	CsaV3_1G032720	gene	Carboxyl-terminal-processing protease, putative	NA	NA	NA	NA	SNP but no LD	NA
1	19777875	19780785	CsaV3_1G032730	gene	Glucan endo-1,3-beta-glucosidase 3	NA	NA	NA	NA	No SNP	NA
1	19778429	19783272	CsaV3_1G032740	gene	cold-regulated 413 inner membrane protein 2, chloroplastic-like	NA	NA	NA	NA	SNP but no LD	NA
1	19784426	19800893	CsaV3_1G032750	gene	Pre-mrna-processing factor 39	NA	NA	NA	NA	LD and coding area	NA
1	19801169	19806968	CsaV3_1G032760	gene	Unknown protein	NA	NA	NA	NA	SNP but no LD	NA
1	19834955	19845910	CsaV3_1G032770	gene	Phytochrome	NA	NA	NA	NA	No SNP	NA
1	19850441	19858844	CsaV3_1G032780	gene	Ribosome maturation factor rimm	NA	NA	NA	NA	LD and coding area	NA
1	19864226	19866634	CsaV3_1G032790	gene	60S ribosomal protein L32, putative	NA	NA	NA	NA	LD in non-coding area	NA
1	19867008	19869986	CsaV3_1G032800	gene	AWPM-19-like family protein	NA	NA	NA	NA	LD and coding area	NA
1	19867718	19875861	CsaV3_1G032810	gene	Unknown protein	NA	NA	NA	NA	SNP but no LD	NA
1	19879771	19890545	CsaV3_1G032820	gene	SH3 domain-containing protein	NA	NA	NA	NA	LD in non-coding area	NA
1	19900405	19904086	CsaV3_1G032830	gene	Eukaryotic Translation initiation factor 4E	NA	NA	NA	NA	No SNP	NA
1	19919282	19919486	CsaV3_1G032840	gene	Unknown protein	NA	NA	NA	NA	No SNP	NA
1	19922297	19928371	CsaV3_1G032850	gene	exonuclease 1	NA	NA	NA	NA	LD in non-coding area	NA
1	19930439	19931471	CsaV3_1G032860	gene	Senescence regulator	NA	NA	NA	NA	SNP but no LD	NA
1	19937697	19938015	CsaV3_1G032870	gene	Unknown protein	NA	NA	NA	NA	No SNP	NA
1	19943146	19945659	CsaV3_1G032880	gene	Alpha/beta hydrolase-3	NA	NA	NA	NA	LD and coding area	NA
1	19948842	19956958	CsaV3_1G032890	gene	Alpha,alpha-trehalose-phosphate synthase	NA	NA	NA	NA	SNP but no LD	NA
1	19971803	19974600	CsaV3_1G032900	gene	Adenine phosphoribosyltransferase	NA	NA	NA	NA	SNP but no LD	NA
1	19980339	19984029	CsaV3_1G032910	gene	GDSL esterase/lipase family	NA	NA	NA	NA	SNP but no LD	NA
1	19982103	19989468	CsaV3_1G032920	gene	MADS box transcription factor AGAMOUS	NA	NA	NA	NA	SNP but no LD	NA
1	20001370	20010737	CsaV3_1G032930	gene	Protein translocase subunit SecA	NA	NA	NA	NA	SNP but no LD	NA
1	20011245	20015190	CsaV3_1G032940	gene	Protein kinase, putative	NA	NA	NA	NA	No SNP	NA
1	20015535	20015825	CsaV3_1G032950	gene	Unknown protein	NA	NA	NA	NA	SNP but no LD	NA
1	20019522	20023210	CsaV3_1G032960	gene	dynamin-related protein 4C-like	NA	NA	NA	NA	SNP but no LD	NA
1	20029574	20041330	CsaV3_1G032970	gene	Kinase, putative	NA	NA	NA	NA	SNP but no LD	NA
2	2265806	2273641	CsaV3_2G004310	gene	NTF2-like domain containing protein	NA	NA	NA	NA	NA	SNP but no LD
2	2278605	2280182	CsaV3_2G004320	gene	Sulfate/thiosulfate import ATP-binding protein cysA	NA	NA	NA	NA	NA	SNP but no LD
2	2295834	2300273	CsaV3_2G004330	gene	WNK kinase	NA	NA	NA	NA	NA	SNP but no LD
2	2305376	2306594	CsaV3_2G004340	gene	40S ribosomal protein S24	NA	NA	NA	NA	NA	SNP but no LD
2	2307145	2308257	CsaV3_2G004350	gene	mediator-associated protein 1-like	NA	NA	NA	NA	NA	No SNP
2	2308984	2311124	CsaV3_2G004360	gene	Rubredoxin	NA	NA	NA	NA	NA	SNP but no LD
2	2311244	2321830	CsaV3_2G004370	gene	5'-3' exoribonuclease	NA	NA	NA	NA	NA	SNP but no LD
2	2329101	2329417	CsaV3_2G004380	gene	Unknown protein	NA	NA	NA	NA	NA	No SNP
2	2329512	2333443	CsaV3_2G004390	gene	Cysteine synthase	NA	NA	NA	NA	NA	SNP but no LD
2	2336553	2341717	CsaV3_2G004400	gene	Disease resistance protein	NA	NA	NA	NA	NA	No SNP
2	2346643	2360713	CsaV3_2G004410	gene	WD repeat-containing protein 48	NA	NA	NA	NA	NA	SNP but no LD
2	2362184	2374431	CsaV3_2G004420	gene	acyltransferase-like protein At1g54570, chloroplastic	NA	NA	NA	NA	NA	LD in non-coding area
2	2377670	2379562	CsaV3_2G004430	gene	Unknown protein	NA	NA	NA	NA	NA	No SNP
2	2380299	2384220	CsaV3_2G004440	gene	Nucleolar protein 58	NA	NA	NA	NA	NA	No SNP
2	2385123	2391376	CsaV3_2G004450	gene	Serine/threonine-protein kinase	NA	NA	NA	NA	NA	LD and coding area
2	2392351	2402600	CsaV3_2G004460	gene	protein HASTY 1	NA	NA	NA	NA	NA	No SNP
2	2402987	2418822	CsaV3_2G004470	gene	Translation initiation factor eIF-2B subunit epsilon like	NA	NA	NA	NA	NA	No SNP
2	2420937	2426117	CsaV3_2G004480	gene	ATP-dependent RNA helicase, putative	NA	NA	NA	NA	NA	No SNP
2	2426642	2430658	CsaV3_2G004490	gene	Superoxide dismutase [Cu-Zn]	NA	NA	NA	NA	NA	SNP but no LD
2	2431292	2433854	CsaV3_2G004500	gene	pentatricopeptide repeat-containing protein At1g06270	NA	NA	NA	NA	NA	No SNP
2	2433215	2433612	CsaV3_2G004510	gene	Cysteine Protease	NA	NA	NA	NA	NA	No SNP
2	2435691	2446727	CsaV3_2G004520	gene	Coiled-coil domain-containing protein scd2	NA	NA	NA	NA	NA	SNP but no LD
2	2448632	2450319	CsaV3_2G004530	gene	Acyl carrier protein	NA	NA	NA	NA	NA	No SNP
2	2457756	2463175	CsaV3_2G004540	gene	vesicle-associated protein 1-2-like	NA	NA	NA	NA	NA	SNP but no LD
2	2467648	2481868	CsaV3_2G004550	gene	Cation-transporting ATPase	NA	NA	NA	NA	NA	LD in non-coding area
2	2482536	2485226	CsaV3_2G004560	gene	50S ribosomal protein L18	NA	NA	NA	NA	NA	SNP but no LD
2	2486459	2494486	CsaV3_2G004570	gene	E3 ubiquitin-protein ligase synoviolin	NA	NA	NA	NA	NA	SNP but no LD
2	2496070	2500853	CsaV3_2G004580	gene	DCD (Development and cell death) domain protein	NA	NA	NA	NA	NA	No SNP
2	2501406	2502207	CsaV3_2G004590	gene	Unknown protein	NA	NA	NA	NA	NA	No SNP
2	2505984	2510643	CsaV3_2G004690	gene	Terpene cyclase/mutase family member	NA	NA	NA	NA	NA	No SNP
2	2523701	2531046	CsaV3_2G004700	gene	Terpene cyclase/mutase family member	NA	NA	NA	NA	NA	SNP but no LD
2	2531260	2534720	CsaV3_2G004710	gene	DCD (Development and cell death) domain protein	NA	NA	NA	NA	NA	SNP but no LD
2	2536623	2537101	CsaV3_2G004720	gene	Unknown protein	NA	NA	NA	NA	NA	No SNP
2	2540780	2549853	CsaV3_2G004730	gene	Terpene cyclase/mutase family member	NA	NA	NA	NA	NA	SNP but no LD
2	2554212	2554418	CsaV3_2G004740	gene	Unknown protein	NA	NA	NA	NA	NA	No SNP
2	2562912	2569258	CsaV3_2G004750	gene	Terpene cyclase/mutase family member	NA	NA	NA	NA	NA	No SNP
2	2569642	2571235	CsaV3_2G004760	gene	Terpene cyclase/mutase family member	NA	NA	NA	NA	NA	SNP but no LD
2	5620219	5624365	CsaV3_2G009100	gene	Pentatricopeptide repeat-containing protein	NA	NA	NA	NA	SNP but no LD	NA
2	5628181	5639137	CsaV3_2G009110	gene	Regulatory particle non-ATPase 13	NA	NA	NA	NA	SNP but no LD	NA
2	5639142	5640548	CsaV3_2G009120	gene	Unknown protein	NA	NA	NA	NA	SNP but no LD	NA
2	5641126	5645105	CsaV3_2G009130	gene	nuclear speckle splicing regulatory protein 1-like	NA	NA	NA	NA	SNP but no LD	NA
2	5655763	5660076	CsaV3_2G009140	gene	2-oxoglutarate (2OG) and Fe(II)-dependent oxygenase superfamily protein	NA	NA	NA	NA	SNP but no LD	NA
2	5659675	5659908	CsaV3_2G009150	gene	Unknown protein	NA	NA	NA	NA	SNP but no LD	NA
2	5663795	5668825	CsaV3_2G009160	gene	Protein kinase domain	NA	NA	NA	NA	SNP but no LD	NA
2	5673429	5675700	CsaV3_2G009170	gene	heat shock 70 kDa protein	NA	NA	NA	NA	No SNP	NA
2	5678104	5683831	CsaV3_2G009180	gene	Cellulose synthase	NA	NA	NA	NA	No SNP	NA
2	5684773	5687842	CsaV3_2G009190	gene	Pentatricopeptide repeat-containing protein	NA	NA	NA	NA	No SNP	NA
2	5687297	5687397	CsaV3_2G009200	gene	Unknown protein	NA	NA	NA	NA	No SNP	NA
2	5689115	5702338	CsaV3_2G009210	gene	Kinase family protein	NA	NA	NA	NA	SNP but no LD	NA
2	5712180	5720920	CsaV3_2G009220	gene	protein BONZAI 3	NA	NA	NA	NA	LD and coding area	NA
2	5721033	5726422	CsaV3_2G009230	gene	Prefoldin subunit 1	NA	NA	NA	NA	LD and coding area	NA
2	5728702	5738603	CsaV3_2G009240	gene	chloroplast envelope membrane protein	NA	NA	NA	NA	LD and coding area	NA
2	5741381	5751149	CsaV3_2G009250	gene	Protein kinase	NA	NA	NA	NA	LD and coding area	NA
2	5766703	5773696	CsaV3_2G009260	gene	Ethylene receptor	NA	NA	NA	NA	LD and coding area	NA
2	5776090	5780688	CsaV3_2G009270	gene	Glycine--tRNA ligase	NA	NA	NA	NA	LD and coding area	NA
2	5788208	5797170	CsaV3_2G009280	gene	conserved oligomeric Golgi complex subunit 1	NA	NA	NA	NA	LD and coding area	NA
2	5801861	5804802	CsaV3_2G009290	gene	Unknown protein	NA	NA	NA	NA	LD and coding area	NA
2	5807886	5809971	CsaV3_2G009300	gene	Protein ASYMMETRIC LEAVES 2	NA	NA	NA	NA	SNP but no LD	NA
2	5819426	5819923	CsaV3_2G009310	gene	Unknown protein	NA	NA	NA	NA	LD in non-coding area	NA
2	5826371	5826743	CsaV3_2G009320	gene	Unknown protein	NA	NA	NA	NA	SNP but no LD	NA
2	5829460	5829723	CsaV3_2G009330	gene	UBN2_2 domain-containing protein	NA	NA	NA	NA	SNP but no LD	NA
2	5832929	5836111	CsaV3_2G009340	gene	Elongation factor 4	NA	NA	NA	NA	SNP but no LD	NA
2	5838664	5843284	CsaV3_2G009350	gene	General transcription factor IIH subunit 3	NA	NA	NA	NA	LD and coding area	NA
2	5844202	5848979	CsaV3_2G009360	gene	succinate dehydrogenase assembly factor 2, mitochondrial	NA	NA	NA	NA	LD in non-coding area	NA
2	5853387	5853578	CsaV3_2G009370	gene	Unknown protein	NA	NA	NA	NA	SNP but no LD	NA
2	5859042	5859230	CsaV3_2G009380	gene	Unknown protein	NA	NA	NA	NA	No SNP	NA
2	5862030	5870186	CsaV3_2G009390	gene	Protease Do-like	NA	NA	NA	NA	SNP but no LD	NA
2	5871723	5889093	CsaV3_2G009400	gene	Peptidase M16	NA	NA	NA	NA	SNP but no LD	NA
2	5897606	5902844	CsaV3_2G009410	gene	Endoglucanase	NA	NA	NA	NA	LD and coding area	NA
2	5904196	5912727	CsaV3_2G009420	gene	Beta-hexosaminidase	NA	NA	NA	NA	LD and coding area	NA
2	5922012	5927880	CsaV3_2G009430	gene	2-alkenal reductase (NADP(+)-dependent)	NA	NA	NA	NA	LD and coding area	NA
2	5934516	5947833	CsaV3_2G009440	gene	Sister chromatid cohesion 1 protein 4	NA	NA	NA	NA	LD and coding area	NA
2	5951207	5951461	CsaV3_2G009450	gene	Unknown protein	NA	NA	NA	NA	LD and coding area	NA
2	5954301	5955011	CsaV3_2G009460	gene	Unknown protein	NA	NA	NA	NA	LD and coding area	NA
2	5955270	5955455	CsaV3_2G009470	gene	Unknown protein	NA	NA	NA	NA	LD and coding area	NA
2	5960666	5972792	CsaV3_2G009480	gene	LETM1 and EF-hand domain-containing protein 1, mitochondrial	NA	NA	NA	NA	LD and coding area	NA
2	5985366	5995952	CsaV3_2G009490	gene	Monocopper oxidase-like protein SKU5	NA	NA	NA	NA	LD and coding area	NA
2	5997145	6003455	CsaV3_2G009500	gene	R3H domain containing protein	NA	NA	NA	NA	LD and coding area	NA
2	6006714	6011290	CsaV3_2G009510	gene	Glutaredoxin	NA	NA	NA	NA	LD and coding area	NA
2	6016814	6022285	CsaV3_2G009520	gene	TPR repeat-containing protein ZIP4	NA	NA	NA	NA	LD and coding area	NA
2	6024343	6029301	CsaV3_2G009530	gene	TATA box-binding protein-associated factor RNA polymerase I subunit B	NA	NA	NA	NA	LD and coding area	NA
2	6036461	6044615	CsaV3_2G009540	gene	Haloacid dehalogenase-like hydrolase family protein	NA	NA	NA	NA	LD and coding area	NA
2	6047099	6052034	CsaV3_2G009550	gene	Pentatricopeptide repeat	NA	NA	NA	NA	LD and coding area	NA
2	6057583	6062094	CsaV3_2G009560	gene	disease resistance protein RGA2-like	NA	NA	NA	NA	LD and coding area	NA
2	6064449	6066812	CsaV3_2G009570	gene	U3 small nucleolar RNA-associated protein 11	NA	NA	NA	NA	SNP but no LD	NA
2	6068961	6075111	CsaV3_2G009580	gene	Unknown protein	NA	NA	NA	NA	SNP but no LD	NA
2	6074880	6081166	CsaV3_2G009590	gene	CBS domain containing protein	NA	NA	NA	NA	No SNP	NA
2	6091188	6091574	CsaV3_2G009600	gene	Unknown protein	NA	NA	NA	NA	SNP but no LD	NA
2	6112103	6116586	CsaV3_2G009610	gene	Auxin efflux carrier component	NA	NA	NA	NA	LD and coding area	NA
2	6121646	6121965	CsaV3_2G009620	gene	Unknown protein	NA	NA	NA	NA	LD and coding area	NA
2	6127671	6134149	CsaV3_2G009630	gene	ABC transporter B family protein	NA	NA	NA	NA	SNP but no LD	NA
2	6134941	6142334	CsaV3_2G009640	gene	ABC transporter B family protein	NA	NA	NA	NA	SNP but no LD	NA
2	6146838	6148431	CsaV3_2G009650	gene	Ubiquitin carboxyl-terminal hydrolase	NA	NA	NA	NA	SNP but no LD	NA
2	6160384	6166639	CsaV3_2G009660	gene	Transmembrane protein 165	NA	NA	NA	NA	SNP but no LD	NA
2	6168002	6172729	CsaV3_2G009670	gene	Pentatricopeptide repeat-containing protein	NA	NA	NA	NA	SNP but no LD	NA
2	6171368	6173516	CsaV3_2G009680	gene	Photosystem I reaction center subunit XI	NA	NA	NA	NA	SNP but no LD	NA
2	6176198	6183865	CsaV3_2G009690	gene	TIR-NBS disease resistance-like protein	NA	NA	NA	NA	SNP but no LD	NA
2	6188991	6193716	CsaV3_2G009700	gene	Auxin efflux carrier component	NA	NA	NA	NA	SNP but no LD	NA
2	6306540	6307011	CsaV3_2G009760	gene	Unknown protein	NA	NA	NA	NA	SNP but no LD	NA
2	6309565	6317812	CsaV3_2G009770	gene	protein prenyltransferase alpha subunit repeat-containing protein 1	NA	NA	NA	NA	SNP but no LD	NA
2	6320777	6325487	CsaV3_2G009780	gene	TMV resistance protein N-like	NA	NA	NA	NA	SNP but no LD	NA
2	6336737	6343950	CsaV3_2G009790	gene	GDSL esterase/lipase	NA	NA	NA	NA	SNP but no LD	NA
2	6350052	6362879	CsaV3_2G009800	gene	Serine/threonine-protein phosphatase 2A regulatory subunit B'' subunit alpha	NA	NA	NA	NA	SNP but no LD	NA
2	6378777	6394667	CsaV3_2G009810	gene	Diphthine--ammonia ligase	NA	NA	NA	NA	SNP but no LD	NA
2	6405233	6405468	CsaV3_2G009820	gene	Unknown protein	NA	NA	NA	NA	No SNP	NA
2	6416798	6417224	CsaV3_2G009830	gene	Unknown protein	NA	NA	NA	NA	No SNP	NA
2	6419149	6419725	CsaV3_2G009840	gene	Unknown protein	NA	NA	NA	NA	SNP but no LD	NA
2	6419935	6423797	CsaV3_2G009850	gene	Ankyrin repeat domain-containing protein	NA	NA	NA	NA	No SNP	NA
2	6424711	6429752	CsaV3_2G009860	gene	Alpha-(1,6)-fucosyltransferase	NA	NA	NA	NA	SNP but no LD	NA
2	6441072	6443805	CsaV3_2G009870	gene	Protein jason	NA	NA	NA	NA	SNP but no LD	NA
2	6447467	6456705	CsaV3_2G009880	gene	Peroxisome biogenesis protein 12	NA	NA	NA	NA	SNP but no LD	NA
2	6457791	6467640	CsaV3_2G009890	gene	disease resistance protein At4g27190-like isoform X1	NA	NA	NA	NA	LD and coding area	NA
2	6471193	6478961	CsaV3_2G009900	gene	splicing factor 3B subunit 2	NA	NA	NA	NA	LD and coding area	NA
2	6482064	6500593	CsaV3_2G009910	gene	Transcription elongation factor spt6	NA	NA	NA	NA	LD and coding area	NA
2	6501558	6507214	CsaV3_2G009920	gene	peroxygenase-like	NA	NA	NA	NA	LD and coding area	NA
2	6508296	6522173	CsaV3_2G009930	gene	histone-lysine N-methyltransferase SUVR4	NA	NA	NA	NA	LD and coding area	NA
2	6530912	6532255	CsaV3_2G009940	gene	Cysteine-rich repeat secretory protein like	NA	NA	NA	NA	LD and coding area	NA
2	6539110	6541366	CsaV3_2G009950	gene	Calcium-dependent lipid-binding (CaLB domain) family protein	NA	NA	NA	NA	SNP but no LD	NA
2	6542587	6542805	CsaV3_2G009960	gene	Unknown protein	NA	NA	NA	NA	No SNP	NA
2	6544754	6605866	CsaV3_2G009970	gene	Transcriptional regulator ATRX-like protein	NA	NA	NA	NA	LD in non-coding area	NA
2	6612216	6619609	CsaV3_2G009980	gene	GPN-loop GTPase 1	NA	NA	NA	NA	SNP but no LD	NA
2	6624228	6631959	CsaV3_2G009990	gene	INO80 complex subunit C	NA	NA	NA	NA	SNP but no LD	NA
2	6639862	6640542	CsaV3_2G010000	gene	S locus-related glycoprotein 1 binding pollen coat	NA	NA	NA	NA	SNP but no LD	NA
2	6658130	6673319	CsaV3_2G010010	gene	Hexosyltransferase	NA	NA	NA	NA	SNP but no LD	NA
2	6681555	6688187	CsaV3_2G010020	gene	GDSL esterase/lipase At1g29670-like	NA	NA	NA	NA	SNP but no LD	NA
2	7578788	7588869	CsaV3_2G010510	gene	Dehydrogenase/reductase sdr family member 7	SNP but no LD	NA	NA	NA	NA	NA
2	7594703	7605724	CsaV3_2G010520	gene	T-complex protein 1 alpha subunit	SNP but no LD	NA	NA	NA	NA	NA
2	7621023	7635668	CsaV3_2G010530	gene	Luc7-related	SNP but no LD	NA	NA	NA	NA	NA
2	7649005	7653515	CsaV3_2G010540	gene	Protein phosphatase-2c, putative	SNP but no LD	NA	NA	NA	NA	NA
2	7662493	7669882	CsaV3_2G010550	gene	aspartic proteinase-like protein 2	SNP but no LD	NA	NA	NA	NA	NA
2	7683352	7689884	CsaV3_2G010560	gene	Glutamine--fructose-6-phosphate aminotransferase [isomerizing]	LD and coding area	NA	NA	NA	NA	NA
2	7695893	7698802	CsaV3_2G010570	gene	Protein of unknown function, DUF538	SNP but no LD	NA	NA	NA	NA	NA
2	7703836	7705521	CsaV3_2G010580	gene	D-galacturonate reductase-like	SNP but no LD	NA	NA	NA	NA	NA
2	7705936	7715138	CsaV3_2G010590	gene	Peptidyl-prolyl cis-trans isomerase	SNP but no LD	NA	NA	NA	NA	NA
2	7719916	7722353	CsaV3_2G010600	gene	Expansin	SNP but no LD	NA	NA	NA	NA	NA
2	7763306	7765939	CsaV3_2G010610	gene	MYB transcription factor	LD in non-coding area	NA	NA	NA	NA	NA
2	7783744	7785877	CsaV3_2G010620	gene	myb family transcription factor APL	SNP but no LD	NA	NA	NA	NA	NA
2	7798336	7798809	CsaV3_2G010630	gene	Reverse transcriptase	SNP but no LD	NA	NA	NA	NA	NA
2	7806720	7810804	CsaV3_2G010640	gene	RING/FYVE/PHD zinc finger superfamily protein	SNP but no LD	NA	NA	NA	NA	NA
2	7810835	7812615	CsaV3_2G010650	gene	Unknown protein	SNP but no LD	NA	NA	NA	NA	NA
2	7819325	7830724	CsaV3_2G010660	gene	Ectonucleoside triphosphate diphosphohydrolase 1	SNP but no LD	NA	NA	NA	NA	NA
2	7838966	7841653	CsaV3_2G010670	gene	sphinganine C4-monooxygenase 1-like	LD in non-coding area	NA	NA	NA	NA	NA
2	7844854	7846926	CsaV3_2G010680	gene	CLAVATA3/ESR (CLE)-related protein 45	LD and coding area	NA	NA	NA	NA	NA
2	7858083	7859796	CsaV3_2G010690	gene	sucrose transport protein SUC8-like isoform X1	SNP but no LD	NA	NA	NA	NA	NA
2	7864542	7865045	CsaV3_2G010700	gene	Unknown protein	SNP but no LD	NA	NA	NA	NA	NA
2	7878090	7878956	CsaV3_2G010710	gene	Sucrose transporter	No SNP	NA	NA	NA	NA	NA
2	7878961	7879696	CsaV3_2G010720	gene	sucrose transport protein SUC8-like isoform X2	No SNP	NA	NA	NA	NA	NA
2	7892897	7895235	CsaV3_2G010730	gene	protein PHYTOCHROME KINASE SUBSTRATE 1	LD and coding area	NA	NA	NA	NA	NA
2	7906230	7912546	CsaV3_2G010740	gene	S-adenosyl-L-methionine-dependent methyltransferases superfamily protein	LD and coding area	NA	NA	NA	NA	NA
2	7926017	7928194	CsaV3_2G010750	gene	NAC domain-containing protein, putative	LD and coding area	NA	NA	NA	NA	NA
2	7934191	7935579	CsaV3_2G010760	gene	Unknown protein	SNP but no LD	NA	NA	NA	NA	NA
2	7936193	7936408	CsaV3_2G010770	gene	Unknown protein	SNP but no LD	NA	NA	NA	NA	NA
2	7942253	7965045	CsaV3_2G010780	gene	haloacid dehalogenase-like hydrolase domain-containing protein 3	LD in non-coding area	NA	NA	NA	NA	NA
2	7968319	7971807	CsaV3_2G010790	gene	Cytochrome P450, putative	SNP but no LD	NA	NA	NA	NA	NA
2	7977499	7980199	CsaV3_2G010800	gene	Origin recognition complex, subunit 6	SNP but no LD	NA	NA	NA	NA	NA
2	7992308	8014493	CsaV3_2G010810	gene	Regulator of chromosome condensation (RCC1) family with FYVE zinc finger domain	LD in non-coding area	NA	NA	NA	NA	NA
2	7999357	7999677	CsaV3_2G010820	gene	Unknown protein	No SNP	NA	NA	NA	NA	NA
2	8025673	8034173	CsaV3_2G010830	gene	Cysteine and histidine-rich domain-containing protein 1	SNP but no LD	NA	NA	NA	NA	NA
2	8033580	8033873	CsaV3_2G010840	gene	Unknown protein	No SNP	NA	NA	NA	NA	NA
2	8041505	8045857	CsaV3_2G010850	gene	Protein ENHANCED DISEASE RESISTANCE 2	SNP but no LD	NA	NA	NA	NA	NA
2	8047720	8054390	CsaV3_2G010860	gene	N-methyltransferase	LD and coding area	NA	NA	NA	NA	NA
2	8092397	8093879	CsaV3_2G010870	gene	lysine-rich arabinogalactan protein 19	SNP but no LD	NA	NA	NA	NA	NA
2	8122997	8133767	CsaV3_2G010880	gene	Phospholipid-transporting ATPase	SNP but no LD	NA	NA	NA	NA	NA
2	8132794	8133228	CsaV3_2G010890	gene	Transmembrane protein, putative	No SNP	NA	NA	NA	NA	NA
2	8136015	8140209	CsaV3_2G010900	gene	Hd domain-containing protein 2 like	SNP but no LD	NA	NA	NA	NA	NA
2	8156968	8159071	CsaV3_2G010910	gene	Protein of unknown function (DUF581)	SNP but no LD	NA	NA	NA	NA	NA
2	8161253	8161456	CsaV3_2G010920	gene	Unknown protein	SNP but no LD	NA	NA	NA	NA	NA
2	8172686	8173294	CsaV3_2G010930	gene	Unknown protein	SNP but no LD	NA	NA	NA	NA	NA
2	8179036	8188437	CsaV3_2G010940	gene	Eukaryotic translation initiation factor 4g, putative	SNP but no LD	NA	NA	NA	NA	NA
2	8191257	8193739	CsaV3_2G010950	gene	Prefoldin	SNP but no LD	NA	NA	NA	NA	NA
2	8198351	8208145	CsaV3_2G010960	gene	Mechanosensitive ion channel protein	LD and coding area	NA	NA	NA	NA	NA
2	8210316	8210474	CsaV3_2G010970	gene	Unknown protein	LD and coding area	NA	NA	NA	NA	NA
2	8220844	8227361	CsaV3_2G010980	gene	protein SCAI homolog	LD and coding area	NA	NA	NA	NA	NA
2	8237146	8239614	CsaV3_2G010990	gene	RING-H2 finger protein ATL52-like	LD and coding area	NA	NA	NA	NA	NA
2	8245018	8258609	CsaV3_2G011000	gene	Non-specific phospholipase	LD and coding area	NA	NA	NA	NA	NA
2	8255267	8255696	CsaV3_2G011010	gene	Unknown protein	No SNP	NA	NA	NA	NA	NA
2	8264777	8280693	CsaV3_2G011020	gene	AMP-dependent synthetase/ligase	LD and coding area	NA	NA	NA	NA	NA
2	8290914	8292209	CsaV3_2G011030	gene	Quinoprotein glucose dehydrogenase	LD and coding area	NA	NA	NA	NA	NA
2	8292914	8294416	CsaV3_2G011040	gene	Complex 1 LYR protein	LD and coding area	NA	NA	NA	NA	NA
2	8296805	8299080	CsaV3_2G011050	gene	LOW QUALITY PROTEIN: transcription factor bHLH91-like	LD and coding area	NA	NA	NA	NA	NA
2	8299568	8302041	CsaV3_2G011060	gene	60S ribosomal protein L37a	LD and coding area	NA	NA	NA	NA	NA
2	8303918	8304127	CsaV3_2G011070	gene	Domain of unknown function (DUF1985)	SNP but no LD	NA	NA	NA	NA	NA
2	8304422	8304648	CsaV3_2G011080	gene	serine/threonine-protein phosphatase 7 long form homolog	SNP but no LD	NA	NA	NA	NA	NA
2	8306499	8310698	CsaV3_2G011090	gene	Phosphatidylinositol 4-phosphate 5-kinase 1	No SNP	NA	NA	NA	NA	NA
2	8317249	8321940	CsaV3_2G011100	gene	Casein kinase II subunit beta	LD and coding area	NA	NA	NA	NA	NA
2	8330681	8335451	CsaV3_2G011110	gene	Cytochrome p450	SNP but no LD	NA	NA	NA	NA	NA
2	8344387	8352074	CsaV3_2G011120	gene	TBC1 domain family member 13	LD and coding area	NA	NA	NA	NA	NA
2	8353030	8361659	CsaV3_2G011130	gene	Actin-related protein 2/3 complex subunit 4	LD and coding area	NA	NA	NA	NA	NA
2	8359606	8366890	CsaV3_2G011140	gene	Methionine--tRNA ligase	LD and coding area	NA	NA	NA	NA	NA
2	8371045	8378010	CsaV3_2G011150	gene	Sucrose phosphate synthase	LD and coding area	NA	NA	NA	NA	NA
2	8398892	8402213	CsaV3_2G011160	gene	Pentatricopeptide repeat-containing protein, mitochondrial	LD and coding area	NA	NA	NA	NA	NA
2	8407682	8411089	CsaV3_2G011170	gene	histone-lysine N-methyltransferase, H3 lysine-79 specific-like	SNP but no LD	NA	NA	NA	NA	NA
2	8412120	8419210	CsaV3_2G011180	gene	Protein of unknown function (DUF803)	LD and coding area	NA	NA	NA	NA	NA
2	8421423	8428354	CsaV3_2G011190	gene	Unknown protein	SNP but no LD	NA	NA	NA	NA	NA
2	8428675	8430591	CsaV3_2G011200	gene	Loricrin-like protein	SNP but no LD	NA	NA	NA	NA	NA
2	8444104	8448560	CsaV3_2G011210	gene	Chaperone DnaK	SNP but no LD	NA	NA	NA	NA	NA
2	8458050	8460023	CsaV3_2G011220	gene	GPI-anchored adhesin-like protein	SNP but no LD	NA	NA	NA	NA	NA
2	8461819	8462160	CsaV3_2G011230	gene	Unknown protein	SNP but no LD	NA	NA	NA	NA	NA
2	8504769	8506844	CsaV3_2G011240	gene	RNA-binding protein	LD and coding area	NA	NA	NA	NA	NA
2	8517271	8517548	CsaV3_2G011250	gene	Unknown protein	SNP but no LD	NA	NA	NA	NA	NA
2	8518174	8523591	CsaV3_2G011260	gene	Thioredoxin-like protein	SNP but no LD	NA	NA	NA	NA	NA
2	8526827	8548006	CsaV3_2G011270	gene	Poly(ADP-ribose) glycohydrolase, putative	SNP but no LD	NA	NA	NA	NA	NA
2	8555251	8555697	CsaV3_2G011280	gene	DUF3511 domain-containing protein	SNP but no LD	NA	NA	NA	NA	NA
2	8555309	8555677	CsaV3_2G011290	gene	Unknown protein	No SNP	NA	NA	NA	NA	NA
2	8558310	8565544	CsaV3_2G011300	gene	RAP domain-containing protein	SNP but no LD	NA	NA	NA	NA	NA
2	8559328	8560755	CsaV3_2G011310	gene	pentatricopeptide repeat-containing protein At5g47360	No SNP	NA	NA	NA	NA	NA
2	8590016	8593770	CsaV3_2G011320	gene	Unknown protein	LD and coding area	NA	NA	NA	NA	NA
2	8596075	8607284	CsaV3_2G011330	gene	Guanosine nucleotide diphosphate dissociation inhibitor	LD and coding area	NA	NA	NA	NA	NA
2	8614763	8623137	CsaV3_2G011340	gene	vacuolar protein sorting-associated protein 9A-like	LD and coding area	NA	NA	NA	NA	NA
2	8614834	8615176	CsaV3_2G011350	gene	Unknown protein	No SNP	NA	NA	NA	NA	NA
2	8629788	8640513	CsaV3_2G011360	gene	Cysteine protease	LD and coding area	NA	NA	NA	NA	NA
2	8645386	8653298	CsaV3_2G011370	gene	Pyrimidine-specific ribonucleoside hydrolase rihA	LD and coding area	NA	NA	NA	NA	NA
2	8666900	8671578	CsaV3_2G011380	gene	3-ketoacyl-CoA thiolase	LD and coding area	NA	NA	NA	NA	NA
2	8672018	8679832	CsaV3_2G011390	gene	ABC-1 domain-containing protein	LD in non-coding area	NA	NA	NA	NA	NA
2	8682758	8686433	CsaV3_2G011400	gene	Vesicle-associated membrane protein	LD in non-coding area	NA	NA	NA	NA	NA
2	8702123	8713175	CsaV3_2G011410	gene	Non-lysosomal glucosylceramidase	SNP but no LD	NA	NA	NA	NA	NA
2	8712172	8712846	CsaV3_2G011420	gene	RING finger protein 165-like	SNP but no LD	NA	NA	NA	NA	NA
2	8729651	8729911	CsaV3_2G011430	gene	CLAVATA3/ESR-related protein	SNP but no LD	NA	NA	NA	NA	NA
2	8740712	8741086	CsaV3_2G011440	gene	Unknown protein	No SNP	NA	NA	NA	NA	NA
2	8746103	8746510	CsaV3_2G011450	gene	Unknown protein	LD and coding area	NA	NA	NA	NA	NA
2	8779877	8783679	CsaV3_2G011460	gene	Cyclin-dependent kinase inhibitor	LD and coding area	NA	NA	NA	NA	NA
2	8786198	8789620	CsaV3_2G011470	gene	cytochrome b5-like	LD and coding area	NA	NA	NA	NA	NA
2	8797690	8805299	CsaV3_2G011480	gene	26S proteasome non-ATPase regulatory subunit 1 homolog	LD and coding area	NA	NA	NA	NA	NA
2	8806267	8808266	CsaV3_2G011490	gene	60S ribosomal protein L13a, putative	LD and coding area	NA	NA	NA	NA	NA
2	8812145	8817260	CsaV3_2G011500	gene	Pectinesterase	LD and coding area	NA	NA	NA	NA	NA
2	8817850	8820330	CsaV3_2G011510	gene	Receptor-like protein kinase	LD and coding area	NA	NA	NA	NA	NA
2	8837264	8843551	CsaV3_2G011520	gene	high mobility group B protein 15	LD and coding area	NA	NA	NA	NA	NA
2	8849791	8853165	CsaV3_2G011530	gene	ubiquitin-conjugating enzyme E2 D1-like	LD and coding area	NA	NA	NA	NA	NA
2	8854159	8855834	CsaV3_2G011540	gene	ethylene-responsive transcription factor ERF062	SNP but no LD	NA	NA	NA	NA	NA
2	8870435	8872872	CsaV3_2G011550	gene	small EDRK-rich factor 2-like	SNP but no LD	NA	NA	NA	NA	NA
2	8872594	8872758	CsaV3_2G011560	gene	Unknown protein	No SNP	NA	NA	NA	NA	NA
2	8880988	8885824	CsaV3_2G011570	gene	PLASMODESMATA CALLOSE-BINDING PROTEIN 3	LD in non-coding area	NA	NA	NA	NA	NA
2	8886082	8894234	CsaV3_2G011580	gene	Purple acid phosphatase	LD in non-coding area	NA	NA	NA	NA	NA
2	8905204	8908548	CsaV3_2G011590	gene	ER lumen protein-retaining receptor	No SNP	NA	NA	NA	NA	NA
2	8908907	8912761	CsaV3_2G011600	gene	UV radiation resistance-associated gene protein	No SNP	NA	NA	NA	NA	NA
2	8913778	8916868	CsaV3_2G011610	gene	Elongation factor 1-alpha	LD and coding area	NA	NA	NA	NA	NA
2	8923666	8923870	CsaV3_2G011620	gene	Unknown protein	No SNP	NA	NA	NA	NA	NA
2	8924243	8940135	CsaV3_2G011630	gene	UBX domain-containing protein	LD in non-coding area	NA	NA	NA	NA	NA
2	8947780	8949898	CsaV3_2G011640	gene	pentatricopeptide repeat-containing protein At1g04840	No SNP	NA	NA	NA	NA	NA
2	8951183	8953966	CsaV3_2G011650	gene	cytochrome P450 714C2-like	SNP but no LD	NA	NA	NA	NA	NA
2	8961433	8970394	CsaV3_2G011660	gene	Glycosyltransferase	LD and coding area	NA	NA	NA	NA	NA
2	8971867	8974464	CsaV3_2G011670	gene	Adenosylhomocysteinase	SNP but no LD	NA	NA	NA	NA	NA
2	8996720	8997002	CsaV3_2G011680	gene	Unknown protein	LD in non-coding area	NA	NA	NA	NA	NA
2	8997065	8997676	CsaV3_2G011690	gene	Unknown protein	LD and coding area	NA	NA	NA	NA	NA
2	9001610	9001881	CsaV3_2G011700	gene	Unknown protein	LD and coding area	NA	NA	NA	NA	NA
2	9005035	9008211	CsaV3_2G011710	gene	Serine hydroxymethyltransferase	LD and coding area	NA	NA	NA	NA	NA
2	9022208	9022492	CsaV3_2G011720	gene	Unknown protein	LD and coding area	NA	NA	NA	NA	NA
2	9022952	9023335	CsaV3_2G011730	gene	protein MNN4-like	LD and coding area	NA	NA	NA	NA	NA
2	9050802	9053102	CsaV3_2G011740	gene	UDP-glucuronate 4-epimerase	No SNP	NA	NA	NA	NA	NA
2	9080397	9081052	CsaV3_2G011750	gene	Unknown protein	No SNP	NA	NA	NA	NA	NA
2	9093085	9105449	CsaV3_2G011760	gene	myb-like protein X	LD and coding area	NA	NA	NA	NA	NA
2	9102308	9107802	CsaV3_2G011770	gene	protein ECERIFERUM 26-like	LD in non-coding area	NA	NA	NA	NA	NA
2	9136367	9136561	CsaV3_2G011780	gene	Unknown protein	LD and coding area	NA	NA	NA	NA	NA
2	9136745	9159600	CsaV3_2G011790	gene	Small subunit processome component 20 like	LD and coding area	NA	NA	NA	NA	NA
2	9173382	9173693	CsaV3_2G011800	gene	Unknown protein	LD and coding area	NA	NA	NA	NA	NA
2	9175093	9175277	CsaV3_2G011810	gene	Unknown protein	LD and coding area	NA	NA	NA	NA	NA
2	9175764	9193518	CsaV3_2G011820	gene	Histone-lysine N-methyltransferase	LD in non-coding area	NA	NA	NA	NA	NA
2	9195135	9195580	CsaV3_2G011830	gene	Unknown protein	LD in non-coding area	NA	NA	NA	NA	NA
2	9207456	9213585	CsaV3_2G011840	gene	Methylenetetrahydrofolate reductase	LD and coding area	NA	NA	NA	NA	NA
2	9219061	9272043	CsaV3_2G011850	gene	nuclear pore complex protein NUP160 isoform X1	LD and coding area	NA	NA	NA	NA	NA
2	9276985	9277863	CsaV3_2G011860	gene	Retrovirus-related Pol polyprotein from transposon TNT 1-94	SNP but no LD	NA	NA	NA	NA	NA
2	9279798	9279959	CsaV3_2G011870	gene	Retrovirus-related Pol polyprotein from transposon TNT 1-94	LD and coding area	NA	NA	NA	NA	NA
2	9284893	9285158	CsaV3_2G011880	gene	Unknown protein	No SNP	NA	NA	NA	NA	NA
2	9288171	9302093	CsaV3_2G011890	gene	SNARE-interacting protein KEULE	LD in non-coding area	NA	NA	NA	NA	NA
2	9307395	9307573	CsaV3_2G011900	gene	Unknown protein	SNP but no LD	NA	NA	NA	NA	NA
2	9308215	9308442	CsaV3_2G011910	gene	Unknown protein	SNP but no LD	NA	NA	NA	NA	NA
2	9315017	9320758	CsaV3_2G011920	gene	WAT1-related protein	LD and coding area	NA	NA	NA	NA	NA
2	9323398	9326367	CsaV3_2G011930	gene	Late embryogenesis abundant protein Lea14	LD and coding area	NA	NA	NA	NA	NA
2	9336176	9336413	CsaV3_2G011940	gene	Unknown protein	LD and coding area	NA	NA	NA	NA	NA
2	9337154	9337438	CsaV3_2G011950	gene	Retrovirus-related Pol polyprotein from transposon TNT 1-94	LD and coding area	NA	NA	NA	NA	NA
2	9339022	9339207	CsaV3_2G011960	gene	Unknown protein	LD and coding area	NA	NA	NA	NA	NA
2	9339464	9358894	CsaV3_2G011970	gene	WAT1-related protein	LD and coding area	NA	NA	NA	NA	NA
2	9380938	9381124	CsaV3_2G011980	gene	Unknown protein	SNP but no LD	NA	NA	NA	NA	NA
2	9390129	9393320	CsaV3_2G011990	gene	ABC transporter G family member 21	LD and coding area	NA	NA	NA	NA	NA
2	9402255	9402622	CsaV3_2G012000	gene	Plant self-incompatibility protein S1 family	No SNP	NA	NA	NA	NA	NA
2	9405875	9407729	CsaV3_2G012010	gene	Ulp1 protease family, catalytic domain containing protein	No SNP	NA	NA	NA	NA	NA
2	9428217	9430043	CsaV3_2G012020	gene	Unknown protein	LD and coding area	NA	NA	NA	NA	NA
2	9451100	9452391	CsaV3_2G012030	gene	Unknown protein	LD in non-coding area	NA	NA	NA	NA	NA
2	9467191	9471258	CsaV3_2G012040	gene	Receptor-like protein kinase	LD and coding area	NA	NA	NA	NA	NA
2	9495612	9499971	CsaV3_2G012050	gene	Pectate lyase	SNP but no LD	NA	NA	NA	NA	NA
2	9510208	9510477	CsaV3_2G012060	gene	Unknown protein	SNP but no LD	NA	NA	NA	NA	NA
2	9518780	9519031	CsaV3_2G012070	gene	Unknown protein	No SNP	NA	NA	NA	NA	NA
2	9534360	9536321	CsaV3_2G012080	gene	9-cis epoxycarotenoid dioxygenase	SNP but no LD	NA	NA	NA	NA	NA
2	9558777	9559288	CsaV3_2G012090	gene	RNA-directed DNA polymerase	SNP but no LD	NA	NA	NA	NA	NA
2	9561974	9562519	CsaV3_2G012100	gene	Self-incompatibility protein	SNP but no LD	NA	NA	NA	NA	NA
2	9570038	9573552	CsaV3_2G012110	gene	glycine-rich cell wall structural protein 1-like	SNP but no LD	NA	NA	NA	NA	NA
2	9583496	9588594	CsaV3_2G012120	gene	LRR receptor-like kinase family protein	SNP but no LD	NA	NA	NA	NA	NA
2	9613823	9614134	CsaV3_2G012130	gene	Unknown protein	SNP but no LD	NA	NA	NA	NA	NA
2	9621566	9625122	CsaV3_2G012140	gene	GATA transcription factor	SNP but no LD	NA	NA	NA	NA	NA
2	9637441	9638680	CsaV3_2G012150	gene	Transposon Ty3-I Gag-Pol polyprotein	SNP but no LD	NA	NA	NA	NA	NA
2	9652408	9654826	CsaV3_2G012160	gene	Ammonium transporter	SNP but no LD	NA	NA	NA	NA	NA
2	9678615	9679028	CsaV3_2G012170	gene	Unknown protein	SNP but no LD	NA	NA	NA	NA	NA
2	9688753	9696645	CsaV3_2G012180	gene	Carboxyl-terminal-processing protease	SNP but no LD	NA	NA	NA	NA	NA
2	9695169	9696422	CsaV3_2G012190	gene	Transmembrane protein	No SNP	NA	NA	NA	NA	NA
2	9696483	9701135	CsaV3_2G012200	gene	LOB domain-containing protein	SNP but no LD	NA	NA	NA	NA	NA
2	9701453	9701643	CsaV3_2G012210	gene	small acidic protein 1	SNP but no LD	NA	NA	NA	NA	NA
2	13765648	13777020	CsaV3_2G016500	gene	DNA polymerase	NA	NA	SNP but no LD	NA	NA	NA
2	13781829	13784096	CsaV3_2G016510	gene	BTB/POZ domain-containing protein	NA	NA	SNP but no LD	NA	NA	NA
2	13785473	13787251	CsaV3_2G016520	gene	Plant protein of unknown function (DUF863)	NA	NA	SNP but no LD	NA	NA	NA
2	13792761	13797585	CsaV3_2G016530	gene	DUF1230 domain-containing protein	NA	NA	SNP but no LD	NA	NA	NA
2	13799963	13802382	CsaV3_2G016540	gene	homeobox protein 6	NA	NA	SNP but no LD	NA	NA	NA
2	13807936	13810899	CsaV3_2G016550	gene	Sigma factor sigB regulation protein rsbQ	NA	NA	SNP but no LD	NA	NA	NA
2	13811402	13813544	CsaV3_2G016560	gene	glucan endo-1,3-beta-glucosidase 13	NA	NA	SNP but no LD	NA	NA	NA
2	13819213	13819470	CsaV3_2G016570	gene	Unknown protein	NA	NA	No SNP	NA	NA	NA
2	13822819	13829582	CsaV3_2G016580	gene	FRIGIDA-like protein 5 isoform X1	NA	NA	SNP but no LD	NA	NA	NA
2	13832014	13839711	CsaV3_2G016590	gene	RING-type E3 ubiquitin transferase	NA	NA	SNP but no LD	NA	NA	NA
2	13839395	13839654	CsaV3_2G016600	gene	Unknown protein	NA	NA	No SNP	NA	NA	NA
2	13841190	13847116	CsaV3_2G016610	gene	Aspartic proteinase-like protein 2	NA	NA	SNP but no LD	NA	NA	NA
2	13847714	13848277	CsaV3_2G016620	gene	Mads box protein	NA	NA	No SNP	NA	NA	NA
2	13850400	13858611	CsaV3_2G016630	gene	Zeaxanthin epoxidase, chloroplastic	NA	NA	SNP but no LD	NA	NA	NA
2	13857268	13858449	CsaV3_2G016640	gene	Rho guanine nucleotide exchange factor 10-like protein	NA	NA	No SNP	NA	NA	NA
2	13871394	13878173	CsaV3_2G016650	gene	CCR4-NOT transcription complex subunit 2	NA	NA	SNP but no LD	NA	NA	NA
2	13878663	13884007	CsaV3_2G016660	gene	CLK4-associating serine/arginine rich protein-like	NA	NA	No SNP	NA	NA	NA
2	13887739	13890557	CsaV3_2G016670	gene	glucan endo-1,3-beta-glucosidase 8-like	NA	NA	SNP but no LD	NA	NA	NA
2	13892615	13894643	CsaV3_2G016680	gene	DUF1685 family protein	NA	NA	SNP but no LD	NA	NA	NA
2	13895796	13896145	CsaV3_2G016690	gene	ATP-binding/protein serine/threonine kinase	NA	NA	SNP but no LD	NA	NA	NA
2	13907351	13907706	CsaV3_2G016700	gene	ATP-binding/protein serine/threonine kinase	NA	NA	No SNP	NA	NA	NA
2	14006561	14006755	CsaV3_2G016710	gene	Unknown protein	NA	NA	SNP but no LD	NA	NA	NA
2	14006958	14008866	CsaV3_2G016720	gene	red chlorophyll catabolite reductase-like	NA	NA	SNP but no LD	NA	NA	NA
2	14009372	14011194	CsaV3_2G016730	gene	red chlorophyll catabolite reductase-like	NA	NA	SNP but no LD	NA	NA	NA
2	14013808	14029358	CsaV3_2G016740	gene	glycosyl hydrolase family protein 43	NA	NA	SNP but no LD	NA	NA	NA
2	14029729	14033767	CsaV3_2G016750	gene	GRAS family transcription factor	NA	NA	SNP but no LD	NA	NA	NA
2	14039410	14040914	CsaV3_2G016760	gene	60S ribosomal protein L26, putative	NA	NA	SNP but no LD	NA	NA	NA
2	14044762	14047429	CsaV3_2G016770	gene	mitochondrial outer membrane protein porin 2	NA	NA	SNP but no LD	NA	NA	NA
2	14053695	14055248	CsaV3_2G016780	gene	Unknown protein	NA	NA	SNP but no LD	NA	NA	NA
2	14062703	14065161	CsaV3_2G016790	gene	Ternary complex factor MIP1, leucine-zipper	NA	NA	SNP but no LD	NA	NA	NA
2	14068322	14085089	CsaV3_2G016800	gene	Transducin/WD40 repeat-like superfamily protein	NA	NA	SNP but no LD	NA	NA	NA
2	14091802	14092813	CsaV3_2G016810	gene	transcription factor HEC2-like	NA	NA	SNP but no LD	NA	NA	NA
2	14099155	14105213	CsaV3_2G016820	gene	Lipase	NA	NA	LD in non-coding area	NA	NA	NA
2	14105416	14117973	CsaV3_2G016830	gene	RNA-binding protein, putative	NA	NA	SNP but no LD	NA	NA	NA
2	14114911	14124300	CsaV3_2G016840	gene	Methionine aminopeptidase	NA	NA	SNP but no LD	NA	NA	NA
2	14124313	14128085	CsaV3_2G016850	gene	Unknown protein	NA	NA	SNP but no LD	NA	NA	NA
2	14127394	14134860	CsaV3_2G016860	gene	B3 domain-containing protein	NA	NA	SNP but no LD	NA	NA	NA
2	14137783	14138884	CsaV3_2G016870	gene	BEST plant protein match is: (TAIR:plant.1) protein, putative	NA	NA	SNP but no LD	NA	NA	NA
2	14147054	14152527	CsaV3_2G016880	gene	Centrin	NA	NA	No SNP	NA	NA	NA
2	14158583	14160300	CsaV3_2G016890	gene	EF hand calcium-binding family protein	NA	NA	SNP but no LD	NA	NA	NA
2	14161554	14171182	CsaV3_2G016900	gene	Protein Lines	NA	NA	SNP but no LD	NA	NA	NA
2	14162172	14164262	CsaV3_2G016910	gene	pentatricopeptide repeat-containing protein At3g50420	NA	NA	No SNP	NA	NA	NA
2	14171429	14175385	CsaV3_2G016920	gene	L-ascorbate oxidase homolog	NA	NA	SNP but no LD	NA	NA	NA
2	14181637	14188320	CsaV3_2G016930	gene	Protein kinase superfamily protein	NA	NA	No SNP	NA	NA	NA
2	14194445	14194764	CsaV3_2G016940	gene	Unknown protein	NA	NA	No SNP	NA	NA	NA
2	14195562	14201030	CsaV3_2G016950	gene	Protein DA1-related 1	NA	NA	No SNP	NA	NA	NA
2	14202759	14204941	CsaV3_2G016960	gene	Receptor-like protein kinase	NA	NA	No SNP	NA	NA	NA
2	14205450	14207328	CsaV3_2G016970	gene	Pentatricopeptide repeat-containing protein	NA	NA	No SNP	NA	NA	NA
2	14218829	14219446	CsaV3_2G016980	gene	HTH-type transcriptional regulator	NA	NA	SNP but no LD	NA	NA	NA
2	14230327	14232538	CsaV3_2G016990	gene	Ankyrin repeat-containing protein	NA	NA	SNP but no LD	NA	NA	NA
2	14254464	14255035	CsaV3_2G017000	gene	Serine protease inhibitor, potato inhibitor I-type family protein	NA	NA	No SNP	NA	NA	NA
2	14256063	14258913	CsaV3_2G017010	gene	Thioredoxin-like protein 4A	NA	NA	No SNP	NA	NA	NA
2	14263953	14267061	CsaV3_2G017020	gene	DUF4228 domain-containing protein	NA	NA	No SNP	NA	NA	NA
2	14268403	14269779	CsaV3_2G017030	gene	pathogenesis-related gene 1	NA	NA	No SNP	NA	NA	NA
2	14270025	14274420	CsaV3_2G017040	gene	Ternary complex factor MIP1, leucine-zipper	NA	NA	SNP but no LD	NA	NA	NA
2	14273868	14274354	CsaV3_2G017050	gene	Unknown protein	NA	NA	No SNP	NA	NA	NA
2	14284494	14290654	CsaV3_2G017060	gene	BEL1-like homeodomain protein 4	NA	NA	SNP but no LD	NA	NA	NA
2	14303496	14303846	CsaV3_2G017070	gene	Unknown protein	NA	NA	SNP but no LD	NA	NA	NA
2	14305170	14305662	CsaV3_2G017080	gene	Unknown protein	NA	NA	SNP but no LD	NA	NA	NA
2	14306926	14307423	CsaV3_2G017090	gene	Unknown protein	NA	NA	SNP but no LD	NA	NA	NA
2	14315398	14316246	CsaV3_2G017100	gene	Unknown protein	NA	NA	LD and coding area	NA	NA	NA
2	14321628	14323567	CsaV3_2G017110	gene	B3 domain-containing transcription factor VRN1-like	NA	NA	LD and coding area	NA	NA	NA
2	14321628	14324782	CsaV3_2G017120	gene	Isoform 2 of nuclear autoantigenic sperm protein	NA	NA	LD in non-coding area	NA	NA	NA
2	14326163	14330824	CsaV3_2G017130	gene	nuclear autoantigenic sperm protein-like	NA	NA	SNP but no LD	NA	NA	NA
2	14333309	14334528	CsaV3_2G017140	gene	Synechocystis YCF37-like protein	NA	NA	SNP but no LD	NA	NA	NA
2	14334696	14337138	CsaV3_2G017150	gene	UDP-N-acetylmuramoyl-L-alanyl-D-glutamate-2, 6-diaminopimelate ligase	NA	NA	LD and coding area	NA	NA	NA
2	14337676	14342988	CsaV3_2G017160	gene	protein root UVB sensitive 4	NA	NA	LD and coding area	NA	NA	NA
2	14344761	14346581	CsaV3_2G017170	gene	myosin heavy chain kinase B-like	NA	NA	SNP but no LD	NA	NA	NA
2	14347236	14347718	CsaV3_2G017180	gene	B3 domain-containing transcription factor VRN1-like	NA	NA	No SNP	NA	NA	NA
2	14347836	14348531	CsaV3_2G017190	gene	B3 domain-containing transcription factor VRN1-like	NA	NA	No SNP	NA	NA	NA
2	14350432	14357131	CsaV3_2G017200	gene	B3 domain-containing transcription factor VRN1-like	NA	NA	SNP but no LD	NA	NA	NA
2	14358287	14363295	CsaV3_2G017210	gene	zinc finger protein 830	NA	NA	SNP but no LD	NA	NA	NA
2	14362566	14363075	CsaV3_2G017220	gene	Unknown protein	NA	NA	No SNP	NA	NA	NA
2	14365303	14368234	CsaV3_2G017230	gene	cell division cycle-associated 7-like protein	NA	NA	SNP but no LD	NA	NA	NA
2	14374980	14378737	CsaV3_2G017240	gene	Molybdenum cofactor sulfurase	NA	NA	SNP but no LD	NA	NA	NA
2	14380785	14384721	CsaV3_2G017250	gene	GDSL esterase/lipase family	NA	NA	SNP but no LD	NA	NA	NA
2	14388732	14392575	CsaV3_2G017260	gene	2,3-bisphosphoglycerate-dependent phosphoglycerate mutase	NA	NA	SNP but no LD	NA	NA	NA
2	14395440	14400930	CsaV3_2G017270	gene	CDPK-related kinase 5	NA	NA	SNP but no LD	NA	NA	NA
2	14397975	14404998	CsaV3_2G017280	gene	zinc finger CCCH domain-containing protein 62	NA	NA	SNP but no LD	NA	NA	NA
2	14405487	14407318	CsaV3_2G017290	gene	Rapid ALkalinization Factor	NA	NA	SNP but no LD	NA	NA	NA
2	14413308	14414745	CsaV3_2G017300	gene	Cysteine Protease	NA	NA	SNP but no LD	NA	NA	NA
2	14416231	14419691	CsaV3_2G017310	gene	Patatin	NA	NA	SNP but no LD	NA	NA	NA
2	14430733	14432673	CsaV3_2G017320	gene	Patatin	NA	NA	SNP but no LD	NA	NA	NA
2	14444068	14446114	CsaV3_2G017330	gene	Patatin	NA	NA	SNP but no LD	NA	NA	NA
2	14457727	14460119	CsaV3_2G017340	gene	Patatin	NA	NA	No SNP	NA	NA	NA
2	14469243	14472908	CsaV3_2G017350	gene	CACTA en-spm transposon protein	NA	NA	No SNP	NA	NA	NA
2	14475436	14477538	CsaV3_2G017360	gene	Patatin	NA	NA	SNP but no LD	NA	NA	NA
2	14478141	14478471	CsaV3_2G017370	gene	Unknown protein	NA	NA	SNP but no LD	NA	NA	NA
2	14487217	14489416	CsaV3_2G017380	gene	Patatin	NA	NA	SNP but no LD	NA	NA	NA
2	14491048	14493118	CsaV3_2G017390	gene	Patatin	NA	NA	SNP but no LD	NA	NA	NA
2	14497432	14500785	CsaV3_2G017400	gene	Patatin	NA	NA	SNP but no LD	NA	NA	NA
2	14501207	14503216	CsaV3_2G017410	gene	Patatin	NA	NA	SNP but no LD	NA	NA	NA
2	14506917	14507302	CsaV3_2G017420	gene	Unknown protein	NA	NA	SNP but no LD	NA	NA	NA
2	14508033	14511686	CsaV3_2G017430	gene	pentatricopeptide repeat-containing protein At2g01390-like	NA	NA	SNP but no LD	NA	NA	NA
2	14510986	14511199	CsaV3_2G017440	gene	Unknown protein	NA	NA	No SNP	NA	NA	NA
2	14526306	14529481	CsaV3_2G017450	gene	calcium uniporter protein 2, mitochondrial	NA	NA	SNP but no LD	NA	NA	NA
2	14534010	14539886	CsaV3_2G017460	gene	PQ-loop repeat family protein / transmembrane family protein	NA	NA	LD and coding area	NA	NA	NA
2	14549281	14558104	CsaV3_2G017470	gene	upstream activation factor subunit spp27-like	NA	NA	SNP but no LD	NA	NA	NA
2	14567608	14569266	CsaV3_2G017480	gene	LOB domain-containing protein	NA	NA	SNP but no LD	NA	NA	NA
2	14572894	14575608	CsaV3_2G017490	gene	50S ribosomal protein L25	NA	NA	SNP but no LD	NA	NA	NA
2	14575983	14578960	CsaV3_2G017500	gene	Patatin	NA	NA	SNP but no LD	NA	NA	NA
2	14585250	14587820	CsaV3_2G017510	gene	Pentatricopeptide repeat-containing protein, mitochondrial	NA	NA	SNP but no LD	NA	NA	NA
2	14589665	14590022	CsaV3_2G017520	gene	Unknown protein	NA	NA	SNP but no LD	NA	NA	NA
2	14590781	14593216	CsaV3_2G017530	gene	Pentatricopeptide repeat-containing protein	NA	NA	No SNP	NA	NA	NA
2	14594072	14598805	CsaV3_2G017540	gene	ATP-dependent Zn protease	NA	NA	SNP but no LD	NA	NA	NA
2	14595979	14606641	CsaV3_2G017550	gene	4-alpha-glucanotransferase	NA	NA	LD and coding area	NA	NA	NA
2	14606725	14609780	CsaV3_2G017560	gene	protein MIZU-KUSSEI 1-like	NA	NA	No SNP	NA	NA	NA
2	14612589	14615953	CsaV3_2G017570	gene	Transmembrane protein	NA	NA	No SNP	NA	NA	NA
2	14617322	14620875	CsaV3_2G017580	gene	Major facilitator superfamily protein	NA	NA	LD and coding area	NA	NA	NA
2	14617454	14617878	CsaV3_2G017590	gene	Unknown protein	NA	NA	No SNP	NA	NA	NA
2	14624881	14627310	CsaV3_2G017600	gene	Geranylgeranyl pyrophosphate synthase	NA	NA	LD and coding area	NA	NA	NA
2	14628980	14631634	CsaV3_2G017610	gene	Pectinesterase	NA	NA	LD in non-coding area	NA	NA	NA
2	14639576	14642646	CsaV3_2G017620	gene	UPF0496 protein At2g18630-like isoform X1	NA	NA	LD and coding area	NA	NA	NA
2	14647198	14652724	CsaV3_2G017630	gene	GDSL esterase/lipase 1-like	NA	NA	SNP but no LD	NA	NA	NA
2	14656649	14659981	CsaV3_2G017640	gene	GDSL esterase/lipase 1-like	NA	NA	LD and coding area	NA	NA	NA
2	14662176	14666282	CsaV3_2G017650	gene	GDSL esterase/lipase 5-like	NA	NA	SNP but no LD	NA	NA	NA
2	14667599	14673223	CsaV3_2G017660	gene	Shikimate kinase	NA	NA	SNP but no LD	NA	NA	NA
2	14686547	14696601	CsaV3_2G017670	gene	Developmentally-regulated GTP-binding protein 1	NA	NA	LD in non-coding area	NA	NA	NA
2	14691886	14701374	CsaV3_2G017680	gene	Pathogenic type III effector avirulence factor Avr AvrRpt-cleavage: cleavage site protein	NA	NA	LD in non-coding area	NA	NA	NA
2	14706145	14711726	CsaV3_2G017690	gene	RNA-binding protein	NA	NA	SNP but no LD	NA	NA	NA
2	14714229	14719696	CsaV3_2G017700	gene	Ras-related small GTP-binding family protein	NA	NA	No SNP	NA	NA	NA
2	14719854	14720204	CsaV3_2G017710	gene	Unknown protein	NA	NA	No SNP	NA	NA	NA
2	14723306	14726183	CsaV3_2G017720	gene	WRKY family transcription factor	NA	NA	SNP but no LD	NA	NA	NA
2	14733901	14736709	CsaV3_2G017730	gene	ras-related protein Rab7-like	NA	NA	No SNP	NA	NA	NA
2	14737038	14740020	CsaV3_2G017740	gene	violaxanthin de-epoxidase-related	NA	NA	SNP but no LD	NA	NA	NA
2	14742763	14750385	CsaV3_2G017750	gene	S-adenosylmethionine mitochondrial carrier protein	NA	NA	SNP but no LD	NA	NA	NA
2	14764150	14767009	CsaV3_2G017760	gene	WRKY protein	NA	NA	SNP but no LD	NA	NA	NA
2	14778391	14778950	CsaV3_2G017770	gene	Unknown protein	NA	NA	No SNP	NA	NA	NA
2	14782605	14792443	CsaV3_2G017780	gene	dehydroquinate dehydratase, putative / shikimate dehydrogenase, putative	NA	NA	LD and coding area	NA	NA	NA
2	14783420	14783929	CsaV3_2G017790	gene	Unknown protein	NA	NA	LD and coding area	NA	NA	NA
2	14797163	14798720	CsaV3_2G017800	gene	Unknown protein	NA	NA	LD and coding area	NA	NA	NA
2	14812830	14814760	CsaV3_2G017810	gene	ethylene-responsive transcription factor ERF110-like	NA	NA	SNP but no LD	NA	NA	NA
2	14822277	14828550	CsaV3_2G017820	gene	26S proteasome non-ATPase regulatory subunit 12	NA	NA	SNP but no LD	NA	NA	NA
2	14828892	14834359	CsaV3_2G017830	gene	ubiquitin carboxyl-terminal hydrolase 27	NA	NA	SNP but no LD	NA	NA	NA
2	14836015	14838440	CsaV3_2G017840	gene	Cytochrome P450	NA	NA	SNP but no LD	NA	NA	NA
2	14861211	14861471	CsaV3_2G017850	gene	Unknown protein	NA	NA	No SNP	NA	NA	NA
2	14866863	14867102	CsaV3_2G017860	gene	terpene synthase 10-like isoform X1	NA	NA	No SNP	NA	NA	NA
2	14869418	14873858	CsaV3_2G017870	gene	terpene synthase 10-like	NA	NA	SNP but no LD	NA	NA	NA
2	14877160	14881777	CsaV3_2G017880	gene	terpene synthase 10-like	NA	NA	SNP but no LD	NA	NA	NA
2	14885006	14888916	CsaV3_2G017890	gene	Serine acetyltransferase	NA	NA	No SNP	NA	NA	NA
2	14889145	14889927	CsaV3_2G017900	gene	myrcene synthase, chloroplastic-like	NA	NA	SNP but no LD	NA	NA	NA
3	33632025	33637559	CsaV3_3G041150	gene	Cystathionine gamma synthase	NA	NA	NA	NA	SNP but no LD	NA
3	33632066	33632285	CsaV3_3G041160	gene	Unknown protein	NA	NA	NA	NA	No SNP	NA
3	33638814	33641668	CsaV3_3G041170	gene	3-oxoacyl-reductase	NA	NA	NA	NA	SNP but no LD	NA
3	33642222	33643998	CsaV3_3G041180	gene	glycine-rich protein	NA	NA	NA	NA	SNP but no LD	NA
3	33644536	33646840	CsaV3_3G041190	gene	DUF1997 family protein	NA	NA	NA	NA	SNP but no LD	NA
3	33646892	33650255	CsaV3_3G041200	gene	cation/H(+) antiporter 15-like	NA	NA	NA	NA	SNP but no LD	NA
3	33651192	33655617	CsaV3_3G041210	gene	TIR-NBS-LRR disease resistance protein	NA	NA	NA	NA	SNP but no LD	NA
3	33655841	33656173	CsaV3_3G041220	gene	Unknown protein	NA	NA	NA	NA	SNP but no LD	NA
3	33656815	33660437	CsaV3_3G041230	gene	Disease resistance protein family, putative	NA	NA	NA	NA	SNP but no LD	NA
3	33660981	33663529	CsaV3_3G041240	gene	Vesicle transport v-SNARE family protein	NA	NA	NA	NA	SNP but no LD	NA
3	33664141	33669067	CsaV3_3G041250	gene	rhodanese-like domain-containing protein 8, chloroplastic	NA	NA	NA	NA	SNP but no LD	NA
3	33669995	33673370	CsaV3_3G041260	gene	Dihydroorotase	NA	NA	NA	NA	SNP but no LD	NA
3	33672904	33673172	CsaV3_3G041270	gene	Unknown protein	NA	NA	NA	NA	SNP but no LD	NA
3	33675352	33677523	CsaV3_3G041280	gene	NAC domain	NA	NA	NA	NA	SNP but no LD	NA
3	33696089	33698950	CsaV3_3G041290	gene	LOW QUALITY PROTEIN: UPF0481 protein At3g47200-like	NA	NA	NA	NA	SNP but no LD	NA
3	33700020	33701402	CsaV3_3G041300	gene	Calcium-binding EF hand family protein	NA	NA	NA	NA	SNP but no LD	NA
3	33707030	33709807	CsaV3_3G041310	gene	cyclic dof factor 2	NA	NA	NA	NA	SNP but no LD	NA
3	33714117	33715333	CsaV3_3G041320	gene	Serrate RNA effector molecule like	NA	NA	NA	NA	SNP but no LD	NA
3	33716262	33725116	CsaV3_3G041330	gene	Starch synthase, chloroplastic/amyloplastic	NA	NA	NA	NA	SNP but no LD	NA
3	33726828	33728285	CsaV3_3G041340	gene	F-box protein CPR30-like	NA	NA	NA	NA	SNP but no LD	NA
3	33731104	33735278	CsaV3_3G041360	gene	Starch synthase, chloroplastic/amyloplastic	NA	NA	NA	NA	LD in non-coding area	NA
3	33731104	33733157	CsaV3_3G041350	gene	F-box protein CPR30-like	NA	NA	NA	NA	No SNP	NA
3	33737059	33738156	CsaV3_3G041370	gene	F-box protein CPR30-like	NA	NA	NA	NA	LD and coding area	NA
3	33742450	33743555	CsaV3_3G041380	gene	ribonuclease MC-like	NA	NA	NA	NA	SNP but no LD	NA
3	33744512	33746012	CsaV3_3G041390	gene	F-box protein CPR30-like	NA	NA	NA	NA	SNP but no LD	NA
3	33747582	33748669	CsaV3_3G041400	gene	Ribonuclease (RNase LC1)	NA	NA	NA	NA	SNP but no LD	NA
3	33751590	33751834	CsaV3_3G041410	gene	Unknown protein	NA	NA	NA	NA	SNP but no LD	NA
3	33752488	33757436	CsaV3_3G041420	gene	cytochrome P450 CYP72A219-like	NA	NA	NA	NA	LD and coding area	NA
3	33762422	33763931	CsaV3_3G041430	gene	cytochrome P450 CYP72A219-like	NA	NA	NA	NA	SNP but no LD	NA
3	33765240	33768937	CsaV3_3G041440	gene	L10-interacting MYB domain-containing protein-like isoform X2	NA	NA	NA	NA	SNP but no LD	NA
3	33770141	33779375	CsaV3_3G041450	gene	Amino acid transporter, putative	NA	NA	NA	NA	LD in non-coding area	NA
3	33799515	33804247	CsaV3_3G041460	gene	aquaporin NIP2-1-like	NA	NA	NA	NA	LD and coding area	NA
3	33831117	33834624	CsaV3_3G041470	gene	aquaporin NIP2-1-like	NA	NA	NA	NA	SNP but no LD	NA
3	33839191	33840892	CsaV3_3G041480	gene	Gibberellin regulated protein	NA	NA	NA	NA	LD and coding area	NA
3	33851135	33851433	CsaV3_3G041490	gene	Unknown protein	NA	NA	NA	NA	LD in non-coding area	NA
3	33868099	33870888	CsaV3_3G041500	gene	zinc-finger homeodomain protein 9-like	NA	NA	NA	NA	LD and coding area	NA
3	33889986	33892132	CsaV3_3G041510	gene	myb-related protein 306-like	NA	NA	NA	NA	LD and coding area	NA
3	33906865	33911646	CsaV3_3G041520	gene	Ribosomal protein	NA	NA	NA	NA	LD and coding area	NA
3	33913489	33920331	CsaV3_3G041530	gene	Thyroid adenoma-associated protein like	NA	NA	NA	NA	LD and coding area	NA
3	33920378	33923386	CsaV3_3G041540	gene	Thyroid adenoma-associated-like protein	NA	NA	NA	NA	LD and coding area	NA
3	33923917	33932518	CsaV3_3G041550	gene	cullin 3	NA	NA	NA	NA	LD and coding area	NA
3	33938945	33939936	CsaV3_3G041560	gene	Integrin beta-like protein	NA	NA	NA	NA	LD in non-coding area	NA
3	33944578	33947761	CsaV3_3G041570	gene	Glutaredoxin	NA	NA	NA	NA	No SNP	NA
3	33947193	33947397	CsaV3_3G041580	gene	Unknown protein	NA	NA	NA	NA	No SNP	NA
3	33958613	33962936	CsaV3_3G041590	gene	3-dehydroquinate synthase homolog	NA	NA	NA	NA	No SNP	NA
3	33963181	33966435	CsaV3_3G041600	gene	Aldose 1-epimerase	NA	NA	NA	NA	No SNP	NA
3	33968914	33972300	CsaV3_3G041610	gene	polyvinylalcohol dehydrogenase-like	NA	NA	NA	NA	No SNP	NA
3	33973117	33976061	CsaV3_3G041620	gene	plant cysteine oxidase 2	NA	NA	NA	NA	SNP but no LD	NA
3	33988110	33993140	CsaV3_3G041630	gene	V-type proton ATPase subunit	NA	NA	NA	NA	SNP but no LD	NA
3	33988129	33988412	CsaV3_3G041640	gene	Unknown protein	NA	NA	NA	NA	No SNP	NA
3	33994260	33996278	CsaV3_3G041650	gene	Transmembrane protein	NA	NA	NA	NA	LD and coding area	NA
3	33996660	33997301	CsaV3_3G041660	gene	AP2-like ethylene-responsive transcription factor	NA	NA	NA	NA	SNP but no LD	NA
3	33997329	33999740	CsaV3_3G041670	gene	AP2-like ethylene-responsive transcription factor	NA	NA	NA	NA	SNP but no LD	NA
3	34004565	34004852	CsaV3_3G041680	gene	Unknown protein	NA	NA	NA	NA	SNP but no LD	NA
3	34005245	34014351	CsaV3_3G041690	gene	FACT complex subunit SSRP1	NA	NA	NA	NA	LD and coding area	NA
3	34017655	34020037	CsaV3_3G041700	gene	Pectate lyase	NA	NA	NA	NA	SNP but no LD	NA
3	34023847	34026847	CsaV3_3G041710	gene	Auxin efflux carrier component	NA	NA	NA	NA	SNP but no LD	NA
3	34027682	34031091	CsaV3_3G041720	gene	Mitochondrial outer membrane protein porin	NA	NA	NA	NA	SNP but no LD	NA
3	34032001	34033701	CsaV3_3G041730	gene	Unknown protein	NA	NA	NA	NA	SNP but no LD	NA
3	34033858	34034702	CsaV3_3G041740	gene	Thioredoxin	NA	NA	NA	NA	SNP but no LD	NA
3	34036108	34041190	CsaV3_3G041750	gene	Actin cross-linking	NA	NA	NA	NA	LD in non-coding area	NA
3	34042658	34045470	CsaV3_3G041760	gene	Pentatricopeptide repeat-containing protein	NA	NA	NA	NA	SNP but no LD	NA
3	34045955	34049656	CsaV3_3G041770	gene	protein REDUCED WALL ACETYLATION 1-like	NA	NA	NA	NA	SNP but no LD	NA
3	34059620	34063584	CsaV3_3G041780	gene	Beta-glucuronosyltransferase	NA	NA	NA	NA	SNP but no LD	NA
3	34067574	34067770	CsaV3_3G041790	gene	Unknown protein	NA	NA	NA	NA	SNP but no LD	NA
3	34070735	34073312	CsaV3_3G041800	gene	AAA-ATPase	NA	NA	NA	NA	SNP but no LD	NA
3	34074707	34077284	CsaV3_3G041810	gene	AAA-ATPase	NA	NA	NA	NA	SNP but no LD	NA
3	34085008	34088371	CsaV3_3G041820	gene	AAA-ATPase	NA	NA	NA	NA	SNP but no LD	NA
3	34088760	34090632	CsaV3_3G041830	gene	thaumatin-like protein	NA	NA	NA	NA	No SNP	NA
3	34095269	34097272	CsaV3_3G041840	gene	Glycerol-3-phosphate 2-O-acyltransferase	NA	NA	NA	NA	No SNP	NA
3	34098767	34102406	CsaV3_3G041850	gene	Prolyl 4-hydroxylase alpha subunit, putative	NA	NA	NA	NA	No SNP	NA
3	34103501	34105371	CsaV3_3G041860	gene	Oligopeptide transporter	NA	NA	NA	NA	No SNP	NA
3	34105679	34107001	CsaV3_3G041870	gene	Myb transcription factor	NA	NA	NA	NA	No SNP	NA
3	34110258	34115553	CsaV3_3G041880	gene	Type I inositol polyphosphate 5-phosphatase	NA	NA	NA	NA	No SNP	NA
3	34114628	34117409	CsaV3_3G041890	gene	Unknown protein	NA	NA	NA	NA	No SNP	NA
3	34118253	34124770	CsaV3_3G041900	gene	ubiquitin receptor RAD23b-like	NA	NA	NA	NA	No SNP	NA
3	34127090	34131429	CsaV3_3G041910	gene	Cyclic nucleotide-gated ion channel, putative	NA	NA	NA	NA	SNP but no LD	NA
3	34130689	34130901	CsaV3_3G041920	gene	Unknown protein	NA	NA	NA	NA	No SNP	NA
3	34133248	34137467	CsaV3_3G041930	gene	Seed maturation-like protein	NA	NA	NA	NA	SNP but no LD	NA
4	262310	264532	CsaV3_4G000460	gene	PXMP2/4 family protein 4	NA	NA	NA	NA	SNP but no LD	NA
4	265784	269994	CsaV3_4G000470	gene	DUF1909-domain-containing protein	NA	NA	NA	NA	SNP but no LD	NA
4	270291	274556	CsaV3_4G000480	gene	mediator of RNA polymerase II transcription subunit 28	NA	NA	NA	NA	SNP but no LD	NA
4	272373	278622	CsaV3_4G000490	gene	calponin homology domain-containing protein DDB_G0272472 isoform X1	NA	NA	NA	NA	SNP but no LD	NA
4	279423	281786	CsaV3_4G000500	gene	zinc finger SWIM domain-containing protein 7	NA	NA	NA	NA	SNP but no LD	NA
4	286688	290194	CsaV3_4G000510	gene	Glutamyl-tRNA (Gln) amidotransferase subunit A (DUF620)	NA	NA	NA	NA	SNP but no LD	NA
4	298937	299297	CsaV3_4G000520	gene	Gibberellin-regulated protein	NA	NA	NA	NA	No SNP	NA
4	300559	302624	CsaV3_4G000530	gene	dephospho-CoA kinase	NA	NA	NA	NA	No SNP	NA
4	305131	306665	CsaV3_4G000540	gene	2-oxoglutarate-dependent dioxygenase	NA	NA	NA	NA	No SNP	NA
4	308962	309144	CsaV3_4G000550	gene	Unknown protein	NA	NA	NA	NA	No SNP	NA
4	310577	312745	CsaV3_4G000560	gene	Bifunctional protein FolD	NA	NA	NA	NA	SNP but no LD	NA
4	312954	315758	CsaV3_4G000570	gene	acylsugar acyltransferase 3-like	NA	NA	NA	NA	SNP but no LD	NA
4	316258	318763	CsaV3_4G000580	gene	vinorine synthase	NA	NA	NA	NA	SNP but no LD	NA
4	320438	324569	CsaV3_4G000590	gene	Intracellular protease 1	NA	NA	NA	NA	SNP but no LD	NA
4	328641	331583	CsaV3_4G000600	gene	Unknown protein	NA	NA	NA	NA	SNP but no LD	NA
4	338971	346524	CsaV3_4G000610	gene	Regulator of chromosome condensation (RCC1) family with FYVE zinc finger domain-containing protein	NA	NA	NA	NA	SNP but no LD	NA
4	345334	350177	CsaV3_4G000620	gene	Potassium transporter	NA	NA	NA	NA	No SNP	NA
4	353869	357494	CsaV3_4G000630	gene	ABC transporter substrate-binding protein	NA	NA	NA	NA	SNP but no LD	NA
4	359159	361966	CsaV3_4G000640	gene	Protein gamete expressed 1	NA	NA	NA	NA	SNP but no LD	NA
4	362421	363122	CsaV3_4G000650	gene	Rapid ALkalinization Factor	NA	NA	NA	NA	LD and coding area	NA
4	363609	369237	CsaV3_4G000660	gene	Protein low psii accumulation 1, chloroplastic	NA	NA	NA	NA	SNP but no LD	NA
4	370314	372127	CsaV3_4G000670	gene	alkylated DNA repair protein alkB homolog 8-like	NA	NA	NA	NA	SNP but no LD	NA
4	374767	379215	CsaV3_4G000680	gene	Translocase of chloroplast, chloroplastic	NA	NA	NA	NA	SNP but no LD	NA
4	384142	390025	CsaV3_4G000690	gene	Pentatricopeptide repeat-containing protein	NA	NA	NA	NA	SNP but no LD	NA
4	387319	392364	CsaV3_4G000700	gene	WD repeat-containing protein 89-like protein	NA	NA	NA	NA	SNP but no LD	NA
4	403385	403931	CsaV3_4G000710	gene	Unknown protein	NA	NA	NA	NA	LD and coding area	NA
4	407923	413867	CsaV3_4G000720	gene	ABC transporter C family member 14-like	NA	NA	NA	NA	LD and coding area	NA
4	414771	419447	CsaV3_4G000730	gene	Beta-glucosidase	NA	NA	NA	NA	LD and coding area	NA
4	421150	422751	CsaV3_4G000740	gene	Lycopene beta-cyclase	NA	NA	NA	NA	No SNP	NA
4	425323	427212	CsaV3_4G000750	gene	phytochrome A-associated F-box protein	NA	NA	NA	NA	No SNP	NA
4	428582	433947	CsaV3_4G000760	gene	NADH dehydrogenase [ubiquinone] iron-sulfur protein 5-B	NA	NA	NA	NA	No SNP	NA
4	437087	444976	CsaV3_4G000770	gene	ATP-dependent RNA helicase, putative	NA	NA	NA	NA	No SNP	NA
4	446410	448914	CsaV3_4G000780	gene	LYR motif protein	NA	NA	NA	NA	No SNP	NA
4	449557	451621	CsaV3_4G000790	gene	mitochondrial zinc maintenance protein 1, mitochondrial	NA	NA	NA	NA	No SNP	NA
4	452312	455782	CsaV3_4G000800	gene	peter Pan-like protein	NA	NA	NA	NA	No SNP	NA
4	464090	475749	CsaV3_4G000810	gene	caffeoylshikimate esterase-like	NA	NA	NA	NA	SNP but no LD	NA
4	464222	468330	CsaV3_4G000820	gene	UDP-glucuronic acid decarboxylase	NA	NA	NA	NA	SNP but no LD	NA
4	479949	480147	CsaV3_4G000830	gene	Unknown protein	NA	NA	NA	NA	No SNP	NA
4	481623	487146	CsaV3_4G000840	gene	Sodium/calcium exchanger 1	NA	NA	NA	NA	SNP but no LD	NA
4	488194	493984	CsaV3_4G000860	gene	U1 small nuclear ribonucleoprotein like	NA	NA	NA	NA	No SNP	NA
4	488194	490036	CsaV3_4G000850	gene	Epoxide hydrolase 2	NA	NA	NA	NA	No SNP	NA
4	494574	495450	CsaV3_4G000870	gene	late embryogenesis abundant protein Lea5-like	NA	NA	NA	NA	No SNP	NA
4	496375	496813	CsaV3_4G000880	gene	indole-3-acetic acid-induced protein ARG2-like	NA	NA	NA	NA	No SNP	NA
4	498627	499192	CsaV3_4G000890	gene	Epoxide hydrolase 2	NA	NA	NA	NA	No SNP	NA
4	500668	500823	CsaV3_4G000900	gene	Unknown protein	NA	NA	NA	NA	No SNP	NA
4	501829	503011	CsaV3_4G000910	gene	Epoxide hydrolase 2	NA	NA	NA	NA	SNP but no LD	NA
4	505260	507221	CsaV3_4G000920	gene	Epoxide hydrolase 2	NA	NA	NA	NA	No SNP	NA
4	508892	510880	CsaV3_4G000930	gene	bifunctional epoxide hydrolase 2-like	NA	NA	NA	NA	No SNP	NA
4	514640	517282	CsaV3_4G000940	gene	Epoxide hydrolase 2	NA	NA	NA	NA	SNP but no LD	NA
4	517949	519146	CsaV3_4G000950	gene	Pectinesterase inhibitor	NA	NA	NA	NA	No SNP	NA
4	521324	525246	CsaV3_4G000960	gene	Endoglucanase	NA	NA	NA	NA	No SNP	NA
5	4515814	4521683	CsaV3_5G006710	gene	Beta-hexosaminidase	NA	NA	NA	SNP but no LD	NA	NA
5	4521861	4522088	CsaV3_5G006720	gene	Unknown protein	NA	NA	NA	No SNP	NA	NA
5	4532432	4537992	CsaV3_5G006730	gene	protein-tyrosine-phosphatase MKP1-like	NA	NA	NA	SNP but no LD	NA	NA
5	4542958	4546712	CsaV3_5G006740	gene	Small ubiquitin-related modifier like	NA	NA	NA	SNP but no LD	NA	NA
5	4547989	4549279	CsaV3_5G006750	gene	DUF674 family protein	NA	NA	NA	No SNP	NA	NA
5	4549296	4549847	CsaV3_5G006760	gene	DUF674 family protein	NA	NA	NA	SNP but no LD	NA	NA
5	4550755	4551090	CsaV3_5G006770	gene	DUF674 family protein	NA	NA	NA	No SNP	NA	NA
5	4551961	4553058	CsaV3_5G006780	gene	DUF674 family protein	NA	NA	NA	SNP but no LD	NA	NA
5	4554788	4555775	CsaV3_5G006790	gene	DUF674 domain-containing protein	NA	NA	NA	SNP but no LD	NA	NA
5	4559680	4560857	CsaV3_5G006800	gene	DUF674 family protein	NA	NA	NA	SNP but no LD	NA	NA
5	4563003	4565469	CsaV3_5G006810	gene	DUF674 family protein	NA	NA	NA	SNP but no LD	NA	NA
5	4568926	4570215	CsaV3_5G006820	gene	DUF674 family protein	NA	NA	NA	SNP but no LD	NA	NA
5	4574053	4574358	CsaV3_5G006830	gene	Unknown protein	NA	NA	NA	No SNP	NA	NA
5	4576449	4577875	CsaV3_5G006840	gene	DUF674 family protein	NA	NA	NA	No SNP	NA	NA
5	4579666	4581439	CsaV3_5G006850	gene	60S ribosomal protein L23a	NA	NA	NA	SNP but no LD	NA	NA
5	4584262	4586198	CsaV3_5G006860	gene	F-box protein	NA	NA	NA	SNP but no LD	NA	NA
5	4589674	4593016	CsaV3_5G006870	gene	RNA-binding protein CP31B, chloroplastic	NA	NA	NA	SNP but no LD	NA	NA
5	4594962	4595480	CsaV3_5G006880	gene	Transcription termination factor like	NA	NA	NA	SNP but no LD	NA	NA
5	4595689	4596043	CsaV3_5G006890	gene	Pentatricopeptide repeat-containing protein	NA	NA	NA	SNP but no LD	NA	NA
5	4596910	4598594	CsaV3_5G006900	gene	Protein upstream of flc	NA	NA	NA	SNP but no LD	NA	NA
5	4602182	4606760	CsaV3_5G006910	gene	Harbinger transposase-derived nuclease	NA	NA	NA	SNP but no LD	NA	NA
5	4609314	4612052	CsaV3_5G006920	gene	Unknown protein	NA	NA	NA	SNP but no LD	NA	NA
5	4617735	4618527	CsaV3_5G006930	gene	zinc finger protein ZAT12-like	NA	NA	NA	No SNP	NA	NA
5	4635653	4636197	CsaV3_5G006940	gene	Unknown protein	NA	NA	NA	SNP but no LD	NA	NA
5	4636359	4641587	CsaV3_5G006950	gene	DNA-binding protein, putative	NA	NA	NA	SNP but no LD	NA	NA
5	4642890	4644342	CsaV3_5G006960	gene	WAT1-related protein	NA	NA	NA	SNP but no LD	NA	NA
5	4691071	4691250	CsaV3_5G007960	gene	Unknown protein	NA	NA	NA	No SNP	NA	NA
5	4712690	4717265	CsaV3_5G007970	gene	WAT1-related protein	NA	NA	NA	LD in non-coding area	NA	NA
5	4729423	4737637	CsaV3_5G007980	gene	2-oxoglutarate dehydrogenase, E1 component	NA	NA	NA	SNP but no LD	NA	NA
5	4739685	4745044	CsaV3_5G007990	gene	Serine/arginine-rich SC35-like splicing factor	NA	NA	NA	SNP but no LD	NA	NA
5	4747324	4754365	CsaV3_5G008000	gene	Dual-specificity RNA methyltransferase	NA	NA	NA	SNP but no LD	NA	NA
5	4757655	4760232	CsaV3_5G008010	gene	glucan endo-1,3-beta-glucosidase	NA	NA	NA	No SNP	NA	NA
5	4764648	4766113	CsaV3_5G008020	gene	S-adenosylmethionine:tRNA ribosyltransferase-isomerase	NA	NA	NA	SNP but no LD	NA	NA
5	4769432	4774358	CsaV3_5G008030	gene	dolichyl-phosphate beta-glucosyltransferase-like	NA	NA	NA	SNP but no LD	NA	NA
5	4778461	4780404	CsaV3_5G008040	gene	epsin-2-like	NA	NA	NA	No SNP	NA	NA
5	4780971	4784123	CsaV3_5G008050	gene	Actin	NA	NA	NA	No SNP	NA	NA
5	4789391	4792073	CsaV3_5G008060	gene	Dof zinc finger protein like	NA	NA	NA	No SNP	NA	NA
5	4812723	4812889	CsaV3_5G008070	gene	Unknown protein	NA	NA	NA	No SNP	NA	NA
5	4816066	4820788	CsaV3_5G008080	gene	CASP-like protein	NA	NA	NA	LD in non-coding area	NA	NA
5	4823255	4826890	CsaV3_5G008090	gene	UDP-glucuronic acid decarboxylase	NA	NA	NA	LD in non-coding area	NA	NA
5	4831317	4858649	CsaV3_5G008100	gene	SANT domain-containing protein 2	NA	NA	NA	LD in non-coding area	NA	NA
5	4859003	4859598	CsaV3_5G008110	gene	Unknown protein	NA	NA	NA	SNP but no LD	NA	NA
5	4861720	4873676	CsaV3_5G008130	gene	protein INVOLVED IN DE NOVO 2	NA	NA	NA	LD and coding area	NA	NA
5	4861720	4872478	CsaV3_5G008120	gene	Ras-related protein like	NA	NA	NA	No SNP	NA	NA
5	4872873	4873127	CsaV3_5G008140	gene	Unknown protein	NA	NA	NA	No SNP	NA	NA
5	4876696	4884372	CsaV3_5G008150	gene	AP-3 complex subunit beta	NA	NA	NA	LD and coding area	NA	NA
5	4890874	4896688	CsaV3_5G008160	gene	Expansin	NA	NA	NA	LD and coding area	NA	NA
5	4905409	4906624	CsaV3_5G008170	gene	Late embryogenesis abundant protein	NA	NA	NA	SNP but no LD	NA	NA
5	4919075	4923797	CsaV3_5G008180	gene	Telomere repeat-binding protein	NA	NA	NA	SNP but no LD	NA	NA
5	4923931	4929205	CsaV3_5G008190	gene	Actin-related protein	NA	NA	NA	SNP but no LD	NA	NA
5	4932959	4933449	CsaV3_5G008200	gene	Cyclin-dependent kinase inhibitor	NA	NA	NA	No SNP	NA	NA
5	4946999	4953510	CsaV3_5G008210	gene	Mesoderm induction early response protein	NA	NA	NA	SNP but no LD	NA	NA
5	4953167	4957229	CsaV3_5G008220	gene	E3 ubiquitin-protein ligase RING1-like	NA	NA	NA	SNP but no LD	NA	NA
5	4964325	4966368	CsaV3_5G008230	gene	Glycerol-3-phosphate acyltransferase	NA	NA	NA	SNP but no LD	NA	NA
5	4975470	4975824	CsaV3_5G008240	gene	Unknown protein	NA	NA	NA	SNP but no LD	NA	NA
5	4979043	4979317	CsaV3_5G008250	gene	Unknown protein	NA	NA	NA	SNP but no LD	NA	NA
5	4986202	4992781	CsaV3_5G008260	gene	pumilio homolog 1-like	NA	NA	NA	LD and coding area	NA	NA
5	4993412	4996292	CsaV3_5G008270	gene	Ribulose bisphosphate carboxylase/oxygenase activase	NA	NA	NA	SNP but no LD	NA	NA
5	5004155	5005069	CsaV3_5G008280	gene	LOB domain-containing protein 33-like	NA	NA	NA	SNP but no LD	NA	NA
5	5009609	5010418	CsaV3_5G008290	gene	AT-hook motif nuclear-localized protein	NA	NA	NA	SNP but no LD	NA	NA
5	5011175	5011644	CsaV3_5G008300	gene	Unknown protein	NA	NA	NA	SNP but no LD	NA	NA
5	5011456	5011689	CsaV3_5G008310	gene	Unknown protein	NA	NA	NA	No SNP	NA	NA
5	5018211	5022045	CsaV3_5G008320	gene	Vesicle transport v-SNARE family protein	NA	NA	NA	SNP but no LD	NA	NA
5	5023282	5032601	CsaV3_5G008330	gene	ARF guanine-nucleotide exchange factor GNOM-like	NA	NA	NA	SNP but no LD	NA	NA
5	5036458	5037998	CsaV3_5G008340	gene	transcription termination factor MTERF5, chloroplastic-like	NA	NA	NA	SNP but no LD	NA	NA
5	5039557	5040974	CsaV3_5G008350	gene	transcription termination factor MTERF5, chloroplastic-like	NA	NA	NA	SNP but no LD	NA	NA
5	5043039	5043957	CsaV3_5G008360	gene	transcriptional regulator SUPERMAN-like	NA	NA	NA	SNP but no LD	NA	NA
5	5050466	5053106	CsaV3_5G008370	gene	Tropinone reductase like	NA	NA	NA	SNP but no LD	NA	NA
5	5057060	5062241	CsaV3_5G008380	gene	Methyltransferase	NA	NA	NA	LD in non-coding area	NA	NA
5	5064247	5069120	CsaV3_5G008390	gene	protein HESO1 isoform X2	NA	NA	NA	SNP but no LD	NA	NA
5	5067866	5074228	CsaV3_5G008400	gene	S-adenosyl-L-methionine-dependent methyltransferases superfamily protein	NA	NA	NA	SNP but no LD	NA	NA
5	5075401	5082020	CsaV3_5G008410	gene	ultraviolet-B receptor UVR8 isoform X2	NA	NA	NA	SNP but no LD	NA	NA
5	5098799	5100681	CsaV3_5G008420	gene	Exostosin-like protein	NA	NA	NA	SNP but no LD	NA	NA
5	5105268	5108817	CsaV3_5G008430	gene	Serine/threonine-protein phosphatase	NA	NA	NA	SNP but no LD	NA	NA
5	5129548	5134189	CsaV3_5G008440	gene	protein DA1-related 2	NA	NA	NA	SNP but no LD	NA	NA
5	5137557	5142641	CsaV3_5G008450	gene	Mitochondrial carrier protein	NA	NA	NA	SNP but no LD	NA	NA
5	5154029	5154854	CsaV3_5G008460	gene	cucumisin-like	NA	NA	NA	No SNP	NA	NA
5	5155597	5158768	CsaV3_5G008470	gene	cucumisin-like	NA	NA	NA	SNP but no LD	NA	NA
5	5164483	5164677	CsaV3_5G008480	gene	Unknown protein	NA	NA	NA	SNP but no LD	NA	NA
5	5167397	5167585	CsaV3_5G008490	gene	Unknown protein	NA	NA	NA	No SNP	NA	NA
5	5171822	5178194	CsaV3_5G008500	gene	cucumisin-like	NA	NA	NA	LD and coding area	NA	NA
5	5190764	5200313	CsaV3_5G008510	gene	cucumisin-like	NA	NA	NA	LD in non-coding area	NA	NA
5	5202603	5207669	CsaV3_5G008520	gene	cucumisin-like	NA	NA	NA	LD and coding area	NA	NA
5	5213871	5231188	CsaV3_5G008530	gene	Cucumisin	NA	NA	NA	SNP but no LD	NA	NA
5	5232345	5232575	CsaV3_5G008540	gene	Unknown protein	NA	NA	NA	SNP but no LD	NA	NA
5	5232646	5234044	CsaV3_5G008550	gene	Plant/T7H20-70 protein	NA	NA	NA	SNP but no LD	NA	NA
5	5255060	5257068	CsaV3_5G008560	gene	Thioredoxin	NA	NA	NA	SNP but no LD	NA	NA
5	5258211	5261335	CsaV3_5G008570	gene	Pentatricopeptide repeat	NA	NA	NA	No SNP	NA	NA
5	5262146	5264277	CsaV3_5G008580	gene	TIP41-like protein	NA	NA	NA	SNP but no LD	NA	NA
5	5287628	5292514	CsaV3_5G008590	gene	Pentatricopeptide repeat-containing protein	NA	NA	NA	SNP but no LD	NA	NA
5	5297615	5298118	CsaV3_5G008600	gene	Pentatricopeptide repeat-containing protein	NA	NA	NA	No SNP	NA	NA
5	5298224	5298400	CsaV3_5G008610	gene	Pentatricopeptide repeat-containing protein, putative	NA	NA	NA	No SNP	NA	NA
5	5300218	5301061	CsaV3_5G008620	gene	Ubiquitin-conjugating enzyme family protein	NA	NA	NA	SNP but no LD	NA	NA
5	5303476	5307726	CsaV3_5G008630	gene	Dihydropteroate synthase	NA	NA	NA	SNP but no LD	NA	NA
5	5314998	5316408	CsaV3_5G008640	gene	Thioredoxin	NA	NA	NA	SNP but no LD	NA	NA
5	5322819	5323796	CsaV3_5G008650	gene	Thioredoxin	NA	NA	NA	SNP but no LD	NA	NA
5	5329193	5329408	CsaV3_5G008660	gene	Unknown protein	NA	NA	NA	SNP but no LD	NA	NA
5	5807093	5813372	CsaV3_5G010070	gene	Cytochrome P450	NA	SNP but no LD	NA	NA	NA	NA
5	5813097	5819825	CsaV3_5G010080	gene	nuclear pore complex protein NUP88	NA	SNP but no LD	NA	NA	NA	NA
5	5822563	5825977	CsaV3_5G010090	gene	Alpha/beta hydrolase related protein	NA	SNP but no LD	NA	NA	NA	NA
5	5841881	5849213	CsaV3_5G010100	gene	GDSL esterase/lipase CPRD49	NA	SNP but no LD	NA	NA	NA	NA
5	5852845	5857422	CsaV3_5G010110	gene	Peptidyl-prolyl cis-trans isomerase	NA	SNP but no LD	NA	NA	NA	NA
5	5853386	5853742	CsaV3_5G010120	gene	protein EARLY FLOWERING 4-like	NA	SNP but no LD	NA	NA	NA	NA
5	5878310	5889468	CsaV3_5G010130	gene	Phosphoinositide phospholipase C	NA	SNP but no LD	NA	NA	NA	NA
5	5892377	5896477	CsaV3_5G010140	gene	Serine/threonine protein kinase	NA	LD and coding area	NA	NA	NA	NA
5	5913602	5917392	CsaV3_5G010150	gene	CTD small phosphatase-like protein	NA	SNP but no LD	NA	NA	NA	NA
5	5926088	5936822	CsaV3_5G010160	gene	PHD finger alfin-like protein	NA	SNP but no LD	NA	NA	NA	NA
5	5969664	5972440	CsaV3_5G010170	gene	leucoanthocyanidin dioxygenase-like	NA	SNP but no LD	NA	NA	NA	NA
5	5982305	5985450	CsaV3_5G010180	gene	2-oxoglutarate (2OG) and Fe(II)-dependent oxygenase superfamily protein	NA	LD and coding area	NA	NA	NA	NA
5	6041887	6042052	CsaV3_5G010190	gene	Unknown protein	NA	No SNP	NA	NA	NA	NA
5	6049693	6050038	CsaV3_5G010200	gene	TMV resistance protein N-like	NA	No SNP	NA	NA	NA	NA
5	6068842	6072208	CsaV3_5G010210	gene	Zinc finger CCCH domain-containing protein	NA	SNP but no LD	NA	NA	NA	NA
5	6076987	6079953	CsaV3_5G010220	gene	N-(5-phosphoribosyl)anthranilate isomerase	NA	SNP but no LD	NA	NA	NA	NA
5	6080480	6083577	CsaV3_5G010230	gene	Omega-3 fatty acid desaturase	NA	SNP but no LD	NA	NA	NA	NA
5	6087896	6102231	CsaV3_5G010240	gene	transducin family protein / WD-40 repeat family protein	NA	LD in non-coding area	NA	NA	NA	NA
5	6108676	6112306	CsaV3_5G010250	gene	Gibberellin 2-beta-dioxygenase	NA	SNP but no LD	NA	NA	NA	NA
5	6114927	6146018	CsaV3_5G010260	gene	anaphase-promoting complex subunit 1	NA	LD and coding area	NA	NA	NA	NA
5	6160066	6162451	CsaV3_5G010270	gene	Protein phosphatase 2C family protein	NA	SNP but no LD	NA	NA	NA	NA
5	6167221	6169985	CsaV3_5G010280	gene	Myb transcription factor	NA	No SNP	NA	NA	NA	NA
5	6173292	6176372	CsaV3_5G010290	gene	Differentiation-associated protein 1, putative isoform 1	No SNP	No SNP	No SNP	No SNP	NA	NA
5	6176515	6180426	CsaV3_5G010300	gene	GDP-Man:Man(3)GlcNAc(2)-PP-Dol alpha-1,2-mannosyltransferase	SNP but no LD	SNP but no LD	SNP but no LD	SNP but no LD	NA	NA
5	6186158	6187697	CsaV3_5G010310	gene	RING-H2 finger protein ATL66	No SNP	No SNP	No SNP	No SNP	NA	NA
5	6203995	6206672	CsaV3_5G010320	gene	omega-hydroxypalmitate O-feruloyl transferase	SNP but no LD	SNP but no LD	SNP but no LD	SNP but no LD	NA	NA
5	6209654	6213325	CsaV3_5G010330	gene	ELL-associated factor 2	No SNP	No SNP	No SNP	No SNP	NA	NA
5	6215994	6216901	CsaV3_5G010340	gene	Pollen Ole e 1 allergen/extensin	No SNP	No SNP	No SNP	No SNP	NA	NA
5	6219071	6223754	CsaV3_5G010350	gene	Receptor protein kinase, putative	SNP but no LD	SNP but no LD	SNP but no LD	SNP but no LD	NA	NA
5	6235692	6236675	CsaV3_5G010360	gene	Glutaredoxin	SNP but no LD	LD and coding area & SNP but no LD	SNP but no LD	SNP but no LD	NA	NA
5	6241997	6247361	CsaV3_5G010370	gene	sister chromatid cohesion 1 protein 1	SNP but no LD	LD and coding area & SNP but no LD	SNP but no LD	SNP but no LD	NA	NA
5	6252765	6256384	CsaV3_5G010380	gene	S-adenosyl-L-methionine-dependent methyltransferases superfamily protein	SNP but no LD	LD and coding area & SNP but no LD	SNP but no LD	SNP but no LD	NA	NA
5	6263566	6272870	CsaV3_5G010390	gene	multiple inositol polyphosphate phosphatase 1	SNP but no LD	SNP but no LD	SNP but no LD	SNP but no LD	NA	NA
5	6284317	6289584	CsaV3_5G010400	gene	multiple inositol polyphosphate phosphatase 1	SNP but no LD	SNP but no LD	SNP but no LD	SNP but no LD	NA	NA
5	6304742	6304935	CsaV3_5G010410	gene	Unknown protein	No SNP	No SNP	No SNP	No SNP	NA	NA
5	6306245	6308671	CsaV3_5G010420	gene	40S ribosomal protein S4	SNP but no LD	SNP but no LD	SNP but no LD	SNP but no LD	NA	NA
5	6309859	6331633	CsaV3_5G010430	gene	Multiple inositol polyphosphate phosphatase 1	LD in non-coding area	LD and coding area & LD in non-coding area	LD in non-coding area	LD in non-coding area	NA	NA
5	6357985	6362960	CsaV3_5G010440	gene	calcium homeostasis endoplasmic reticulum protein-like	SNP but no LD	LD and coding area & SNP but no LD	SNP but no LD	SNP but no LD	NA	NA
5	6364469	6366972	CsaV3_5G010450	gene	40S ribosomal protein S4	SNP but no LD	SNP but no LD	SNP but no LD	SNP but no LD	NA	NA
5	6368600	6371273	CsaV3_5G010460	gene	Ferritin	No SNP	No SNP	No SNP	No SNP	NA	NA
5	6402429	6403178	CsaV3_5G010470	gene	LOB domain-containing protein, putative	LD and coding area	SNP but no LD & LD and coding area	LD and coding area	LD and coding area	NA	NA
5	6424757	6425353	CsaV3_5G010480	gene	cytosolic endo-beta-N-acetylglucosaminidase 1-like	No SNP	No SNP	No SNP	No SNP	NA	NA
5	6433212	6438941	CsaV3_5G010490	gene	Phosphoribosylformylglycinamidine synthase, putative	LD and coding area	SNP but no LD & LD and coding area	LD in non-coding area	LD and coding area	NA	NA
5	6442147	6449244	CsaV3_5G010500	gene	Cytosolic endo-beta-N-acetylglucosaminidase	LD and coding area	SNP but no LD & LD and coding area	LD and coding area	LD and coding area	NA	NA
5	6466798	6473414	CsaV3_5G010510	gene	Cytosolic endo-beta-N-acetylglucosaminidase	LD and coding area	SNP but no LD & LD and coding area	LD and coding area	LD and coding area	NA	NA
5	6479569	6483949	CsaV3_5G010520	gene	RNA helicase	LD and coding area	SNP but no LD & LD and coding area	LD and coding area	LD and coding area	NA	NA
5	6487467	6501846	CsaV3_5G010530	gene	Autophagy-related protein	LD in non-coding area	LD in non-coding area	LD in non-coding area	LD in non-coding area	NA	NA
5	6503298	6507833	CsaV3_5G010540	gene	Trichome birefringence-like protein	LD and coding area	SNP but no LD & LD and coding area	LD and coding area	LD and coding area	NA	NA
5	6530721	6530875	CsaV3_5G010550	gene	Unknown protein	SNP but no LD	SNP but no LD	SNP but no LD	SNP but no LD	NA	NA
5	6531332	6532063	CsaV3_5G010560	gene	Abscisic acid receptor like	SNP but no LD	SNP but no LD	SNP but no LD	SNP but no LD	NA	NA
5	6559015	6566713	CsaV3_5G010570	gene	SNF2 domain-containing protein CLASSY 1-like	LD and coding area	SNP but no LD & LD and coding area	LD and coding area	LD and coding area	NA	NA
5	6577661	6578137	CsaV3_5G010580	gene	SPX (SYG1/Pho81/XPR1) domain-containing protein / zinc finger (C3HC4-type RING finger) protein-related	LD and coding area	SNP but no LD & LD and coding area	LD and coding area	LD and coding area	NA	NA
5	6584271	6589990	CsaV3_5G010590	gene	origin recognition complex subunit 4	LD and coding area	SNP but no LD & LD and coding area	LD and coding area	LD and coding area	NA	NA
5	6592954	6601046	CsaV3_5G010600	gene	Receptor-like kinase	LD and coding area	SNP but no LD & LD and coding area	LD and coding area	LD and coding area	NA	NA
5	6594379	6597605	CsaV3_5G010610	gene	sorting nexin 2B-like	LD and coding area	SNP but no LD & LD and coding area	LD and coding area	LD and coding area	NA	NA
5	6603299	6606603	CsaV3_5G010620	gene	PRA1 family protein	LD and coding area	SNP but no LD & LD and coding area	LD and coding area	LD and coding area	NA	NA
5	6611319	6611498	CsaV3_5G010630	gene	Unknown protein	No SNP	No SNP	No SNP	No SNP	NA	NA
5	6612624	6614285	CsaV3_5G010640	gene	Neuronal PAS domain protein	LD and coding area	SNP but no LD & LD and coding area	LD and coding area	LD and coding area	NA	NA
5	6615671	6617504	CsaV3_5G010650	gene	Neuronal PAS domain protein	LD and coding area	SNP but no LD & LD and coding area	LD and coding area	LD and coding area	NA	NA
5	6623100	6627126	CsaV3_5G010660	gene	cation/H(+) antiporter 15-like	LD and coding area	SNP but no LD & LD and coding area	LD and coding area	LD and coding area	NA	NA
5	6635734	6642344	CsaV3_5G010670	gene	Nuclease	LD and coding area	SNP but no LD & LD and coding area	LD and coding area	LD and coding area	NA	NA
5	6638754	6642402	CsaV3_5G010680	gene	Sel1-like protein	SNP but no LD	SNP but no LD	SNP but no LD	SNP but no LD	NA	NA
5	6646744	6653284	CsaV3_5G010690	gene	Amino acid transporter	LD and coding area	LD and coding area	LD and coding area	LD and coding area	NA	NA
5	6657813	6658002	CsaV3_5G010700	gene	CACTA en-spm transposon protein	No SNP	No SNP	No SNP	No SNP	NA	NA
5	6668732	6673222	CsaV3_5G010710	gene	Amino acid transporter	LD and coding area	LD and coding area	LD and coding area	LD and coding area	NA	NA
5	6674292	6678802	CsaV3_5G010720	gene	ARM repeat superfamily protein	LD and coding area	LD and coding area	LD and coding area	LD and coding area	NA	NA
5	6679307	6684061	CsaV3_5G010730	gene	Ribosome biogenesis protein NOP53	LD and coding area	LD and coding area	LD and coding area	LD and coding area	NA	NA
5	6685018	6688076	CsaV3_5G010740	gene	Eukaryotic translation initiation factor 1A domain containing	LD and coding area	LD and coding area	LD and coding area	LD and coding area	NA	NA
5	6695043	6702793	CsaV3_5G010750	gene	ADP,ATP carrier protein	LD and coding area	LD and coding area	LD and coding area	LD and coding area	NA	NA
5	6703560	6710011	CsaV3_5G010760	gene	Phosphoglucan phosphatase	LD and coding area	LD and coding area	LD and coding area	LD and coding area	NA	NA
5	6710668	6714559	CsaV3_5G010770	gene	Uroporphyrinogen decarboxylase	LD and coding area	LD and coding area	LD and coding area	LD and coding area	NA	NA
5	6717257	6720724	CsaV3_5G010780	gene	protein ROOT PRIMORDIUM DEFECTIVE 1	LD and coding area	LD and coding area	LD and coding area	LD and coding area	NA	NA
5	6725797	6734910	CsaV3_5G010790	gene	Haloacid dehalogenase-like hydrolase superfamily protein	LD and coding area	LD and coding area	LD and coding area	LD and coding area	NA	NA
5	6746507	6746668	CsaV3_5G010800	gene	Unknown protein	SNP but no LD	SNP but no LD	SNP but no LD	SNP but no LD	NA	NA
5	6752730	6754974	CsaV3_5G010810	gene	LOB domain-containing protein, putative	SNP but no LD	SNP but no LD	SNP but no LD	SNP but no LD	NA	NA
5	6758364	6766900	CsaV3_5G010820	gene	protein NRT1/ PTR FAMILY 5.2-like	LD in non-coding area	LD in non-coding area	LD in non-coding area	LD and coding area	NA	NA
5	6806921	6808658	CsaV3_5G010830	gene	Potassium transporter	LD and coding area	LD and coding area	LD and coding area	LD and coding area	NA	NA
5	6808813	6815765	CsaV3_5G010840	gene	Potassium transporter	LD and coding area	LD and coding area	LD and coding area	LD and coding area	NA	NA
5	6841746	6842695	CsaV3_5G010850	gene	Unknown protein	LD and coding area	LD and coding area	LD and coding area	LD and coding area	NA	NA
5	6864972	6874706	CsaV3_5G010860	gene	Alpha-galactosidase	LD and coding area	LD and coding area	LD and coding area	LD and coding area	NA	NA
5	6879873	6883885	CsaV3_5G010870	gene	tRNA (guanine(26)-N(2))-dimethyltransferase	LD and coding area	LD and coding area	LD and coding area	LD and coding area	NA	NA
5	6886129	6889723	CsaV3_5G010880	gene	40S ribosomal protein S26	SNP but no LD	SNP but no LD	SNP but no LD	SNP but no LD	NA	NA
5	6895793	6907483	CsaV3_5G010890	gene	O-acetyl-ADP-ribose deacetylase	SNP but no LD	SNP but no LD	SNP but no LD	SNP but no LD	NA	NA
5	6920508	6923795	CsaV3_5G010900	gene	Expansin	SNP but no LD	SNP but no LD	SNP but no LD	SNP but no LD	NA	NA
5	6934222	6940554	CsaV3_5G010910	gene	transcription factor RF2b	SNP but no LD	SNP but no LD	SNP but no LD	SNP but no LD	NA	NA
5	6943159	6947442	CsaV3_5G010920	gene	Chalcone-flavonone isomerase family protein	SNP but no LD	SNP but no LD	SNP but no LD	SNP but no LD	NA	NA
5	6948633	6948919	CsaV3_5G010930	gene	Auxilin-like protein	SNP but no LD	SNP but no LD	SNP but no LD	SNP but no LD	NA	NA
5	6951559	6951798	CsaV3_5G010940	gene	Unknown protein	LD and coding area	LD and coding area	LD and coding area	LD and coding area	NA	NA
5	6952636	6957570	CsaV3_5G010950	gene	Cation-transporting ATPase	LD and coding area	LD and coding area	LD and coding area	LD and coding area	NA	NA
5	6968132	6972180	CsaV3_5G010960	gene	U-box domain-containing protein 62-like	LD and coding area	LD and coding area	LD and coding area	LD and coding area	NA	NA
5	6977084	6979278	CsaV3_5G010970	gene	exopolygalacturonase-like	LD and coding area	LD and coding area	LD and coding area	LD and coding area	NA	NA
5	6980584	6981526	CsaV3_5G010980	gene	major pollen allergen Ole e 6-like	SNP but no LD	SNP but no LD	SNP but no LD	SNP but no LD	NA	NA
5	6985023	6989382	CsaV3_5G010990	gene	Receptor-like protein kinase	SNP but no LD	SNP but no LD	LD and coding area	LD and coding area	NA	NA
5	6989021	6989332	CsaV3_5G011000	gene	Unknown protein	SNP but no LD	SNP but no LD	SNP but no LD	SNP but no LD	NA	NA
5	6995216	7000666	CsaV3_5G011010	gene	Methionine--tRNA ligase	LD and coding area	LD and coding area	LD and coding area	LD and coding area	NA	NA
5	7002431	7002844	CsaV3_5G011020	gene	zinc finger BED domain-containing protein RICESLEEPER 2-like	LD and coding area	LD and coding area	SNP but no LD	LD and coding area	NA	NA
5	7009852	7012323	CsaV3_5G011030	gene	Two-component response regulator	LD and coding area	LD and coding area	LD and coding area	LD and coding area	NA	NA
5	7025712	7034511	CsaV3_5G011040	gene	Glycerol-3-phosphate dehydrogenase [NAD(P)+]	LD and coding area	LD and coding area	LD and coding area	LD and coding area	NA	NA
5	7031594	7034587	CsaV3_5G011050	gene	transmembrane protein 87A	LD and coding area	LD and coding area	LD and coding area	LD and coding area	NA	NA
5	7039039	7041011	CsaV3_5G011060	gene	WRKY transcription factor 55	LD and coding area	LD and coding area	LD and coding area	LD and coding area	NA	NA
5	7044537	7045420	CsaV3_5G011070	gene	WRKY transcription factor 55	LD and coding area	LD and coding area	LD and coding area	LD and coding area	NA	NA
5	7047174	7050833	CsaV3_5G011080	gene	WRKY protein	LD and coding area	LD and coding area	LD and coding area	LD and coding area	NA	NA
5	7070144	7073887	CsaV3_5G011090	gene	UPF0176 protein	SNP but no LD	SNP but no LD	SNP but no LD	SNP but no LD	NA	NA
5	7074235	7074550	CsaV3_5G011100	gene	Ubiquinol-cytochrome c reductase complex 6.7 kDa protein	SNP but no LD	SNP but no LD	SNP but no LD	SNP but no LD	NA	NA
5	7074674	7075114	CsaV3_5G011110	gene	Voltage-dependent T-type calcium channel subunit alpha-1I, putative	SNP but no LD	SNP but no LD	SNP but no LD	SNP but no LD	NA	NA
5	7078220	7087461	CsaV3_5G011120	gene	Protein kinase	SNP but no LD	SNP but no LD	SNP but no LD	SNP but no LD	NA	NA
5	7090413	7100929	CsaV3_5G011130	gene	Hydroxyacylglutathione hydrolase	LD in non-coding area	LD in non-coding area	LD in non-coding area	LD in non-coding area	NA	NA
5	7113432	7120062	CsaV3_5G011140	gene	RING finger and transmembrane domain-containing protein 2	SNP but no LD	SNP but no LD	SNP but no LD	SNP but no LD	NA	NA
5	7160760	7162957	CsaV3_5G011150	gene	Cytochrome P450	LD and coding area	LD and coding area	LD and coding area	LD and coding area	NA	NA
5	7177442	7182492	CsaV3_5G011160	gene	Cytochrome p450	SNP but no LD	SNP but no LD	SNP but no LD	SNP but no LD	NA	NA
5	7202654	7203220	CsaV3_5G011170	gene	Unknown protein	SNP but no LD	SNP but no LD	SNP but no LD	SNP but no LD	NA	NA
5	7203230	7208268	CsaV3_5G011180	gene	serine/arginine repetitive matrix protein 2-like isoform X1	SNP but no LD	SNP but no LD	SNP but no LD	SNP but no LD	NA	NA
5	7211249	7212204	CsaV3_5G011190	gene	Unknown protein	No SNP	No SNP	No SNP	No SNP	NA	NA
5	7212250	7216320	CsaV3_5G011200	gene	RNA-dependent RNA polymerase	SNP but no LD	SNP but no LD	SNP but no LD	SNP but no LD	NA	NA
5	7218468	7224568	CsaV3_5G011210	gene	RNA-dependent RNA polymerase	No SNP	No SNP	No SNP	No SNP	NA	NA
5	7234495	7242558	CsaV3_5G011220	gene	endo-1,4-beta-xylanase A-like	LD and coding area	LD and coding area	LD and coding area	LD and coding area	NA	NA
5	7265492	7265752	CsaV3_5G011230	gene	Unknown protein	LD and coding area	LD and coding area	LD and coding area	LD and coding area	NA	NA
5	7294796	7298875	CsaV3_5G011240	gene	SAM dependent carboxyl methyltransferase	LD and coding area	LD and coding area	LD and coding area	LD and coding area	NA	NA
5	7314583	7314759	CsaV3_5G011250	gene	Unknown protein	SNP but no LD	SNP but no LD	SNP but no LD	SNP but no LD	NA	NA
5	7318739	7325466	CsaV3_5G011260	gene	SAM dependent carboxyl methyltransferase	LD in non-coding area	LD in non-coding area	LD in non-coding area	LD in non-coding area	NA	NA
5	7342144	7342323	CsaV3_5G011270	gene	Unknown protein	No SNP	No SNP	No SNP	No SNP	NA	NA
5	7349858	7360114	CsaV3_5G011280	gene	Integrator complex subunit 9 like	LD and coding area	LD and coding area	LD and coding area	LD and coding area	NA	NA
5	7382986	7386620	CsaV3_5G011290	gene	Cytochrome c	No SNP	No SNP	No SNP	No SNP	NA	NA
5	7416608	7440823	CsaV3_5G011300	gene	Serine/threonine protein kinase	SNP but no LD	SNP but no LD	SNP but no LD	SNP but no LD	NA	NA
5	7486309	7489948	CsaV3_5G012300	gene	40S ribosomal protein S6	No SNP	No SNP	No SNP	No SNP	NA	NA
5	7494956	7499107	CsaV3_5G012310	gene	Myb family transcription factor	No SNP	No SNP	No SNP	No SNP	NA	NA
5	7524197	7525384	CsaV3_5G012320	gene	Protein kinase, putative	No SNP	No SNP	No SNP	No SNP	NA	NA
5	7590266	7602481	CsaV3_5G012330	gene	E3 ubiquitin-protein ligase ORTHRUS 2-like	No SNP	No SNP	No SNP	No SNP	NA	NA
5	7612849	7620714	CsaV3_5G012340	gene	THUMP domain-containing protein 1	No SNP	No SNP	No SNP	No SNP	NA	NA
5	7640320	7642996	CsaV3_5G012350	gene	Amino acid transporter	No SNP	No SNP	No SNP	No SNP	NA	NA
5	7654716	7655053	CsaV3_5G012360	gene	Unknown protein	No SNP	No SNP	No SNP	No SNP	NA	NA
5	7655037	7661422	CsaV3_5G012370	gene	Perakine reductase	No SNP	No SNP	No SNP	No SNP	NA	NA
5	7663051	7663446	CsaV3_5G012380	gene	UBN2_3 domain-containing protein	No SNP	No SNP	No SNP	No SNP	NA	NA
5	7688565	7720228	CsaV3_5G012390	gene	SWI/SNF-related matrix-associated actin-dependent regulator of chromatin subfamily A containing DEAD/H box 1	No SNP	No SNP	No SNP	No SNP	NA	NA
5	7821071	7826073	CsaV3_5G012400	gene	protein indeterminate-domain 5, chloroplastic	No SNP	No SNP	No SNP	No SNP	NA	NA
5	7853544	7853729	CsaV3_5G012410	gene	Unknown protein	No SNP	No SNP	No SNP	No SNP	NA	NA
5	7860767	7861089	CsaV3_5G012420	gene	Unknown protein	No SNP	No SNP	No SNP	No SNP	NA	NA
5	7900420	7905450	CsaV3_5G012430	gene	transcription factor bHLH111	No SNP	No SNP	No SNP	No SNP	NA	NA
5	7942132	7945275	CsaV3_5G012440	gene	disease resistance protein RGA2-like	No SNP	No SNP	No SNP	No SNP	NA	NA
5	7954071	7955075	CsaV3_5G012450	gene	MLP	No SNP	No SNP	No SNP	No SNP	NA	NA
5	7957245	7959125	CsaV3_5G012460	gene	Polygalacturonase	No SNP	No SNP	No SNP	No SNP	NA	NA
5	7971214	7992684	CsaV3_5G012470	gene	UvrD-like Helicase, ATP-binding domain, P-loop containing nucleoside triphosphate hydrolase	No SNP	No SNP	No SNP	No SNP	NA	NA
5	7992718	7994981	CsaV3_5G012480	gene	U6 snRNA-associated Sm-like protein LSm6	No SNP	No SNP	No SNP	No SNP	NA	NA
5	8001716	8007289	CsaV3_5G012490	gene	Translation initiation factor 2	No SNP	No SNP	No SNP	No SNP	NA	NA
5	8015214	8021268	CsaV3_5G012500	gene	UvrD-like Helicase, ATP-binding domain, P-loop containing nucleoside triphosphate hydrolase	No SNP	No SNP	No SNP	No SNP	NA	NA
5	8024570	8031968	CsaV3_5G012510	gene	UvrD-like Helicase, ATP-binding domain, P-loop containing nucleoside triphosphate hydrolase	No SNP	No SNP	No SNP	No SNP	NA	NA
5	8040592	8043541	CsaV3_5G012520	gene	Phosphoglycerate mutase family protein	No SNP	No SNP	No SNP	No SNP	NA	NA
5	8043677	8046197	CsaV3_5G012530	gene	Sec1 domain-containing protein	No SNP	No SNP	No SNP	No SNP	NA	NA
5	8046665	8057631	CsaV3_5G012540	gene	Transposon protein, putative, CACTA, En/Spm sub-class	No SNP	No SNP	No SNP	No SNP	NA	NA
5	8866415	8870564	CsaV3_5G012800	gene	Remorin family protein	NA	No SNP	NA	NA	NA	NA
5	8876433	8887256	CsaV3_5G012810	gene	Tobamovirus multiplication protein like	NA	No SNP	NA	NA	NA	NA
5	8890855	8892544	CsaV3_5G012820	gene	60S ribosomal protein L23a	NA	No SNP	NA	NA	NA	NA
5	8900193	8903745	CsaV3_5G012830	gene	Receptor kinase	NA	No SNP	NA	NA	NA	NA
5	8923929	8925192	CsaV3_5G012840	gene	Peroxidase	NA	No SNP	NA	NA	NA	NA
5	8940728	8960168	CsaV3_5G012850	gene	Thiamine phosphate synthase	NA	No SNP	NA	NA	NA	NA
5	8967816	8973248	CsaV3_5G012860	gene	Formin-like protein	NA	No SNP	NA	NA	NA	NA
5	8991242	9015970	CsaV3_5G012870	gene	UvrD-like Helicase, ATP-binding domain, P-loop containing nucleoside triphosphate hydrolase	NA	LD and coding area	NA	NA	NA	NA
5	9029572	9029859	CsaV3_5G012880	gene	Unknown protein	NA	LD and coding area	NA	NA	NA	NA
5	9071576	9083420	CsaV3_5G012890	gene	trihelix transcription factor ASR3-like	NA	LD and coding area	NA	NA	NA	NA
5	9106732	9131015	CsaV3_5G012900	gene	UBX domain-containing protein	NA	LD in non-coding area	NA	NA	NA	NA
5	9123944	9128465	CsaV3_5G012910	gene	Unknown protein	NA	No SNP	NA	NA	NA	NA
5	9162439	9162759	CsaV3_5G012920	gene	Cystatin/monellin superfamily protein	NA	SNP but no LD	NA	NA	NA	NA
5	9171116	9171436	CsaV3_5G012930	gene	Cysteine proteinase inhibitor	NA	LD and coding area	NA	NA	NA	NA
5	9193962	9195944	CsaV3_5G012940	gene	Clathrin assembly protein AP180	NA	LD in non-coding area	NA	NA	NA	NA
5	9203355	9205445	CsaV3_5G012950	gene	BnaC09g20880D protein	NA	LD and coding area	NA	NA	NA	NA
5	9220449	9241677	CsaV3_5G012960	gene	IAA-alanine resistance protein 1	NA	LD and coding area	NA	NA	NA	NA
5	9234446	9235154	CsaV3_5G012970	gene	Unknown protein	NA	No SNP	NA	NA	NA	NA
5	9254603	9256026	CsaV3_5G012980	gene	Retrovirus-related Pol polyprotein from transposon TNT 1-94	NA	LD and coding area	NA	NA	NA	NA
5	9266676	9276320	CsaV3_5G012990	gene	cyclin J18	NA	LD and coding area	NA	NA	NA	NA
5	9280299	9289384	CsaV3_5G013000	gene	Histidine kinase	NA	LD and coding area	NA	NA	NA	NA
5	9326004	9326392	CsaV3_5G013010	gene	Zinc finger protein 4	NA	No SNP	NA	NA	NA	NA
5	9356025	9374890	CsaV3_5G013020	gene	calmodulin-binding protein 60 A-like	NA	LD in non-coding area	NA	NA	NA	NA
5	9385012	9385329	CsaV3_5G013030	gene	Calmodulin binding protein-like	NA	No SNP	NA	NA	NA	NA
5	9397822	9398578	CsaV3_5G013040	gene	calmodulin-binding protein 60 A-like	NA	No SNP	NA	NA	NA	NA
5	9423125	9423348	CsaV3_5G013050	gene	Retrovirus-related Pol polyprotein from transposon TNT 1-94	NA	No SNP	NA	NA	NA	NA
5	9430044	9434353	CsaV3_5G013060	gene	p-loop nucleoside triphosphate hydrolase superfamily protein	NA	SNP but no LD	NA	NA	NA	NA
5	9436660	9437880	CsaV3_5G013070	gene	Pentatricopeptide repeat-containing protein	NA	No SNP	NA	NA	NA	NA
5	9446302	9449069	CsaV3_5G013080	gene	40S ribosomal protein S5-like	NA	No SNP	NA	NA	NA	NA
5	9454668	9485653	CsaV3_5G013090	gene	Pleiotropic drug resistance ABC transporter	NA	SNP but no LD	NA	NA	NA	NA
5	9491705	9492965	CsaV3_5G013100	gene	Beta-galactosidase	NA	SNP but no LD	NA	NA	NA	NA
5	9494682	9496808	CsaV3_5G013110	gene	Pentatricopeptide repeat-containing protein	NA	SNP but no LD	NA	NA	NA	NA
5	9496856	9497213	CsaV3_5G013120	gene	Unknown protein	NA	No SNP	NA	NA	NA	NA
5	13967666	13970809	CsaV3_5G017380	gene	Unknown protein	NA	SNP but no LD	NA	NA	NA	NA
5	13971662	13974023	CsaV3_5G017390	gene	pentatricopeptide repeat-containing protein At5g13770, chloroplastic	NA	SNP but no LD	NA	NA	NA	NA
5	13977780	13978817	CsaV3_5G017400	gene	protein SLOW GREEN 1, chloroplastic	NA	SNP but no LD	NA	NA	NA	NA
5	13978762	13979057	CsaV3_5G017410	gene	Unknown protein	NA	SNP but no LD	NA	NA	NA	NA
5	13986654	13987585	CsaV3_5G017420	gene	40S ribosomal protein S18	NA	SNP but no LD	NA	NA	NA	NA
5	13988540	13994592	CsaV3_5G017430	gene	Cgi-62, putative	NA	SNP but no LD	NA	NA	NA	NA
5	13998857	14002304	CsaV3_5G017440	gene	Unknown protein	NA	SNP but no LD	NA	NA	NA	NA
5	14002615	14004975	CsaV3_5G017450	gene	Pentatricopeptide repeat-containing protein	NA	SNP but no LD	NA	NA	NA	NA
5	14009386	14011512	CsaV3_5G017460	gene	phytosulfokine receptor 1-like	NA	No SNP	NA	NA	NA	NA
5	14012738	14012897	CsaV3_5G017470	gene	Unknown protein	NA	No SNP	NA	NA	NA	NA
5	14029672	14033249	CsaV3_5G017480	gene	phytosulfokine receptor 1-like	NA	LD and coding area	NA	NA	NA	NA
5	14038245	14044250	CsaV3_5G017490	gene	DUF3755 family protein	NA	SNP but no LD	NA	NA	NA	NA
5	14046671	14054459	CsaV3_5G017500	gene	glutaredoxin-related	NA	SNP but no LD	NA	NA	NA	NA
5	14058116	14058268	CsaV3_5G017510	gene	Unknown protein	NA	No SNP	NA	NA	NA	NA
5	14064908	14066935	CsaV3_5G017520	gene	BTB/POZ domain-containing protein At3g19850	NA	No SNP	NA	NA	NA	NA
5	14070116	14070473	CsaV3_5G017530	gene	Unknown protein	NA	No SNP	NA	NA	NA	NA
5	14070750	14071485	CsaV3_5G017540	gene	Squalene epoxidase	NA	SNP but no LD	NA	NA	NA	NA
5	14089972	14092198	CsaV3_5G017550	gene	F-box protein	NA	SNP but no LD	NA	NA	NA	NA
5	14092553	14100284	CsaV3_5G017560	gene	AP-5 complex subunit beta-1	NA	No SNP	NA	NA	NA	NA
5	14095301	14100841	CsaV3_5G017570	gene	multicopper oxidase LPR1-like	NA	SNP but no LD	NA	NA	NA	NA
5	14113984	14125628	CsaV3_5G017580	gene	Charged multivesicular body protein 7	NA	SNP but no LD	NA	NA	NA	NA
5	14133343	14136068	CsaV3_5G017590	gene	Pectinesterase	NA	SNP but no LD	NA	NA	NA	NA
5	14171092	14173551	CsaV3_5G018590	gene	Pectinesterase	NA	SNP but no LD	NA	NA	NA	NA
5	14174776	14180958	CsaV3_5G018600	gene	protein FAM192A	NA	SNP but no LD	NA	NA	NA	NA
5	14184962	14190996	CsaV3_5G018610	gene	Proline--tRNA ligase	NA	SNP but no LD	NA	NA	NA	NA
5	14191905	14199907	CsaV3_5G018620	gene	Ribosomal protein L7Ae/L30e/S12e/Gadd45 family protein, putative	NA	SNP but no LD	NA	NA	NA	NA
5	14203935	14205473	CsaV3_5G018630	gene	Chitinase family protein	NA	SNP but no LD	NA	NA	NA	NA
5	14204890	14210769	CsaV3_5G018640	gene	Protoporphyrinogen oxidase	NA	SNP but no LD	NA	NA	NA	NA
5	14214134	14217824	CsaV3_5G018650	gene	Peptidyl-prolyl cis-trans isomerase	NA	SNP but no LD	NA	NA	NA	NA
5	14221215	14224087	CsaV3_5G018660	gene	Haloacid dehalogenase-like hydrolase (HAD) superfamily protein	NA	SNP but no LD	NA	NA	NA	NA
5	14227712	14230528	CsaV3_5G018670	gene	Germin-like protein 1-1	NA	SNP but no LD	NA	NA	NA	NA
5	14234192	14242518	CsaV3_5G018680	gene	Germin-like protein 1	NA	SNP but no LD	NA	NA	NA	NA
5	14257556	14260300	CsaV3_5G018690	gene	Chromosome 9 open reading frame 78	NA	SNP but no LD	NA	NA	NA	NA
5	14262166	14262704	CsaV3_5G018700	gene	Unknown protein	NA	No SNP	NA	NA	NA	NA
5	14263451	14268126	CsaV3_5G018710	gene	Short-chain dehydrogenase, putative	NA	No SNP	NA	NA	NA	NA
5	14270719	14271888	CsaV3_5G018720	gene	Unknown protein	NA	SNP but no LD	NA	NA	NA	NA
5	14271934	14273832	CsaV3_5G018730	gene	pentatricopeptide repeat-containing protein At3g14730-like	NA	No SNP	NA	NA	NA	NA
5	14287114	14293595	CsaV3_5G018740	gene	Heat shock protein 90	NA	No SNP	NA	NA	NA	NA
5	14293293	14297926	CsaV3_5G018750	gene	transcription factor bHLH49-like	NA	LD and coding area	NA	NA	NA	NA
5	14312109	14312777	CsaV3_5G018760	gene	Beta-galactosidase	NA	SNP but no LD	NA	NA	NA	NA
5	14316594	14316803	CsaV3_5G018770	gene	Retrovirus-related Pol polyprotein from transposon TNT 1-94	NA	SNP but no LD	NA	NA	NA	NA
5	14321789	14322080	CsaV3_5G018780	gene	Unknown protein	NA	SNP but no LD	NA	NA	NA	NA
5	14326573	14330078	CsaV3_5G018790	gene	Ileal sodium/bile acid cotransporter, putative	NA	SNP but no LD	NA	NA	NA	NA
5	14332541	14332836	CsaV3_5G018800	gene	Unknown protein	NA	SNP but no LD	NA	NA	NA	NA
5	14334361	14338111	CsaV3_5G018810	gene	WPP domain-interacting tail-anchored protein 2-like	NA	No SNP	NA	NA	NA	NA
5	14340213	14342919	CsaV3_5G018820	gene	Ileal sodium/bile acid cotransporter, putative	NA	LD and coding area	NA	NA	NA	NA
5	14349528	14350439	CsaV3_5G018830	gene	Unknown protein	NA	No SNP	NA	NA	NA	NA
5	14353875	14364108	CsaV3_5G018840	gene	Ileal sodium/bile acid cotransporter, putative	NA	SNP but no LD	NA	NA	NA	NA
5	14355890	14356285	CsaV3_5G018850	gene	Unknown protein	NA	No SNP	NA	NA	NA	NA
5	14361430	14363931	CsaV3_5G018860	gene	basic leucine zipper 43	NA	No SNP	NA	NA	NA	NA
5	14365904	14370501	CsaV3_5G018870	gene	LAG1 longevity assurance-like protein	NA	SNP but no LD	NA	NA	NA	NA
5	14371627	14373904	CsaV3_5G018880	gene	Fatty acid desaturase (Delta-4 desaturase)	NA	No SNP	NA	NA	NA	NA
5	14374418	14377747	CsaV3_5G018890	gene	protein NSP-INTERACTING KINASE 2-like	NA	SNP but no LD	NA	NA	NA	NA
5	14388477	14397193	CsaV3_5G018900	gene	Unknown protein	NA	SNP but no LD	NA	NA	NA	NA
5	14393047	14394136	CsaV3_5G018910	gene	Unknown protein	NA	No SNP	NA	NA	NA	NA
5	14399803	14401492	CsaV3_5G018920	gene	plastid transcriptionally active 6	NA	SNP but no LD	NA	NA	NA	NA
5	14401532	14401730	CsaV3_5G018930	gene	JMS09K11.8 protein	NA	SNP but no LD	NA	NA	NA	NA
5	14422178	14423342	CsaV3_5G018940	gene	DNA topoisomerase 2-binding protein 1	NA	SNP but no LD	NA	NA	NA	NA
5	14423648	14423964	CsaV3_5G018950	gene	Unknown protein	NA	No SNP	NA	NA	NA	NA
5	14425320	14425867	CsaV3_5G018960	gene	DNA topoisomerase 2-binding protein 1 isoform X2	NA	SNP but no LD	NA	NA	NA	NA
5	14426704	14426868	CsaV3_5G018970	gene	DNA topoisomerase 2-binding protein 1-A-like	NA	No SNP	NA	NA	NA	NA
5	14556179	14591543	CsaV3_5G019970	gene	DNA topoisomerase 2-binding protein 1-A	NA	LD in non-coding area	NA	NA	NA	NA
5	14570940	14572832	CsaV3_5G019980	gene	plastid transcriptionally active 6	NA	No SNP	NA	NA	NA	NA
5	14593127	14604375	CsaV3_5G019990	gene	carbon catabolite repressor protein 4 homolog 4	NA	SNP but no LD	NA	NA	NA	NA
5	14626548	14627476	CsaV3_5G020000	gene	Transposase, Ptta/En/Spm	NA	SNP but no LD	NA	NA	NA	NA
5	14628274	14634116	CsaV3_5G020010	gene	protein STRICTOSIDINE SYNTHASE-LIKE 10-like	NA	SNP but no LD	NA	NA	NA	NA
5	14667639	14679095	CsaV3_5G020020	gene	lysine-specific demethylase JMJ25	NA	SNP but no LD	NA	NA	NA	NA
5	14679705	14688376	CsaV3_5G020030	gene	ATP-dependent RNA helicase	NA	SNP but no LD	NA	NA	NA	NA
5	14693371	14702806	CsaV3_5G020040	gene	Ribosome biogenesis GTPase A	NA	LD in non-coding area	NA	NA	NA	NA
5	14718314	14719868	CsaV3_5G020050	gene	Unknown protein	NA	SNP but no LD	NA	NA	NA	NA
5	14752438	14757521	CsaV3_5G020060	gene	Callose synthase	NA	SNP but no LD	NA	NA	NA	NA
5	14769944	14770569	CsaV3_5G020070	gene	Retrovirus-related Pol polyprotein from transposon TNT 1-94	NA	No SNP	NA	NA	NA	NA
5	14777209	14778521	CsaV3_5G020080	gene	Unknown protein	NA	SNP but no LD	NA	NA	NA	NA
5	14797241	14797506	CsaV3_5G020090	gene	Unknown protein	NA	SNP but no LD	NA	NA	NA	NA
5	14816623	14817242	CsaV3_5G020100	gene	Unknown protein	NA	No SNP	NA	NA	NA	NA
5	14817232	14822482	CsaV3_5G020110	gene	zinc finger CCCH domain-containing protein 53-like	NA	SNP but no LD	NA	NA	NA	NA
5	14841551	14848463	CsaV3_5G020120	gene	Calcium-transporting ATPase	NA	SNP but no LD	NA	NA	NA	NA
5	14861593	14865263	CsaV3_5G020130	gene	N-alpha-acetyltransferase 30	NA	SNP but no LD	NA	NA	NA	NA
5	14874024	14874513	CsaV3_5G020140	gene	B3 domain-containing transcription factor FUS3	NA	SNP but no LD	NA	NA	NA	NA
5	14879104	14880308	CsaV3_5G020150	gene	transcription initiation factor TFIID subunit 11-like	NA	SNP but no LD	NA	NA	NA	NA
5	14888575	14892910	CsaV3_5G020160	gene	DNA-directed RNA polymerase II subunit RPB7	NA	SNP but no LD	NA	NA	NA	NA
5	14894425	14900768	CsaV3_5G020170	gene	V-type proton ATPase subunit C	NA	SNP but no LD	NA	NA	NA	NA
5	14937232	14943388	CsaV3_5G020180	gene	salicylate carboxymethyltransferase-like	NA	SNP but no LD	NA	NA	NA	NA
6	6774262	6775595	CsaV3_6G008420	gene	Transmembrane protein, putative	NA	NA	NA	NA	No SNP	No SNP
6	6776304	6779179	CsaV3_6G008430	gene	pentatricopeptide repeat-containing protein At4g01570	NA	NA	NA	NA	No SNP	No SNP
6	6781094	6781526	CsaV3_6G008440	gene	Unknown protein	NA	NA	NA	NA	No SNP	No SNP
6	6782428	6784846	CsaV3_6G008450	gene	Metallophosphoesterase domain-containing protein	NA	NA	NA	NA	No SNP	No SNP
6	6786489	6790115	CsaV3_6G008460	gene	Metallophosphoesterase domain-containing protein	NA	NA	NA	NA	No SNP	No SNP
6	6790945	6791796	CsaV3_6G008470	gene	Unknown protein	NA	NA	NA	NA	No SNP	No SNP
6	6796429	6797473	CsaV3_6G008480	gene	major pollen allergen Ole e 6-like	NA	NA	NA	NA	No SNP	No SNP
6	6802486	6803200	CsaV3_6G008490	gene	F-box protein At3g07870-like	NA	NA	NA	NA	No SNP	No SNP
6	6807556	6812576	CsaV3_6G008500	gene	Fiber protein fb11	NA	NA	NA	NA	No SNP	No SNP
6	6814694	6816040	CsaV3_6G008510	gene	DUF688 domain-containing protein	NA	NA	NA	NA	No SNP	No SNP
6	6818159	6819651	CsaV3_6G008520	gene	dof zinc finger protein DOF3.7	NA	NA	NA	NA	No SNP	No SNP
6	6822737	6829546	CsaV3_6G008530	gene	RNA-binding KH domain-containing protein PEPPER-like	NA	NA	NA	NA	No SNP	No SNP
6	6830569	6833130	CsaV3_6G008540	gene	Hydroxyproline-rich glycoprotein family protein	NA	NA	NA	NA	No SNP	No SNP
6	6833589	6844793	CsaV3_6G008550	gene	Nucleolar protein 6	NA	NA	NA	NA	SNP but no LD	SNP but no LD
6	6845983	6850198	CsaV3_6G008560	gene	Sec20	NA	NA	NA	NA	No SNP	No SNP
6	6848575	6855404	CsaV3_6G008570	gene	Amino acid transporter	NA	NA	NA	NA	SNP but no LD	SNP but no LD
6	6857518	6866866	CsaV3_6G008580	gene	Cop9 signalosome complex subunit 7	NA	NA	NA	NA	SNP but no LD	SNP but no LD
6	6867298	6873669	CsaV3_6G008590	gene	Pre-mRNA-processing factor 6	NA	NA	NA	NA	SNP but no LD	SNP but no LD
6	6876038	6888206	CsaV3_6G008600	gene	Elongation factor G, mitochondrial	NA	NA	NA	NA	No SNP	No SNP
6	6889413	6899400	CsaV3_6G008610	gene	Leucine carboxyl methyltransferase 1 homolog	NA	NA	NA	NA	No SNP	No SNP
6	6908025	6915064	CsaV3_6G008620	gene	Protein of unknown function (DUF630 and DUF632)	NA	NA	NA	NA	No SNP	No SNP
6	6916475	6927092	CsaV3_6G008630	gene	Chromodomain-helicase-DNA-binding protein 1-like protein	NA	NA	NA	NA	No SNP	No SNP
6	6927276	6933833	CsaV3_6G008640	gene	Autophagy-related protein 3	NA	NA	NA	NA	No SNP	No SNP
6	6942444	6944085	CsaV3_6G008650	gene	ethylene-responsive transcription factor ERF039-like	NA	NA	NA	NA	No SNP	No SNP
6	6950484	6953137	CsaV3_6G008660	gene	MYB transcription factor	NA	NA	NA	NA	No SNP	No SNP
6	6952006	6960578	CsaV3_6G008670	gene	ELMO domain-containing protein A	NA	NA	NA	NA	No SNP	No SNP
6	6969695	6976823	CsaV3_6G008680	gene	Kinase like protein	NA	NA	NA	NA	No SNP	No SNP
6	6977544	6982934	CsaV3_6G008690	gene	Plasminogen activator inhibitor 1 RNA-binding protein	NA	NA	NA	NA	No SNP	No SNP
6	6987431	6992214	CsaV3_6G008700	gene	Plasminogen activator inhibitor 1 RNA-binding protein	NA	NA	NA	NA	LD in non-coding area	LD in non-coding area
6	6995328	7020446	CsaV3_6G008710	gene	Glycine--tRNA ligase	NA	NA	NA	NA	No SNP	No SNP
6	7021605	7022876	CsaV3_6G008720	gene	Phospholipase A1	NA	NA	NA	NA	No SNP	No SNP
6	7029451	7035039	CsaV3_6G008730	gene	Carotenoid cleavage dioxygenase	NA	NA	NA	NA	No SNP	No SNP
6	7035886	7036866	CsaV3_6G008740	gene	major pollen allergen Ole e 6-like	NA	NA	NA	NA	No SNP	No SNP
6	7039175	7040144	CsaV3_6G008750	gene	major pollen allergen Ole e 6-like	NA	NA	NA	NA	No SNP	No SNP
6	7044799	7045867	CsaV3_6G008760	gene	Unknown protein	NA	NA	NA	NA	No SNP	No SNP
6	7053321	7053614	CsaV3_6G008770	gene	Kinesin light chain	NA	NA	NA	NA	No SNP	No SNP
6	7057120	7060555	CsaV3_6G008780	gene	Kinesin light chain	NA	NA	NA	NA	SNP but no LD	SNP but no LD
6	7065609	7079817	CsaV3_6G008790	gene	Auxin-responsive family protein	NA	NA	NA	NA	SNP but no LD	SNP but no LD
6	7083332	7093354	CsaV3_6G008800	gene	CDPK-related kinase 3 isoform X1	NA	NA	NA	NA	SNP but no LD	SNP but no LD
6	7098650	7102567	CsaV3_6G008810	gene	Calcium-binding protein like	NA	NA	NA	NA	SNP but no LD	SNP but no LD
6	7103547	7107765	CsaV3_6G008820	gene	aluminum-activated malate transporter 10	NA	NA	NA	NA	LD and coding area	LD and coding area & SNP but no LD
6	7111959	7113981	CsaV3_6G008830	gene	protein AIG1-like	NA	NA	NA	NA	SNP but no LD	SNP but no LD
6	7115507	7119197	CsaV3_6G008840	gene	Hfr-2-like protein	NA	NA	NA	NA	SNP but no LD	SNP but no LD
6	7124786	7126641	CsaV3_6G008850	gene	Hfr-2-like protein	NA	NA	NA	NA	SNP but no LD	SNP but no LD
6	7131676	7136093	CsaV3_6G008860	gene	Hfr-2-like protein	NA	NA	NA	NA	LD and coding area	LD and coding area
6	7138488	7139006	CsaV3_6G008870	gene	protein AIG1-like	NA	NA	NA	NA	No SNP	No SNP
6	7139748	7140341	CsaV3_6G008880	gene	Unknown protein	NA	NA	NA	NA	No SNP	No SNP
6	7153655	7153870	CsaV3_6G008890	gene	Unknown protein	NA	NA	NA	NA	No SNP	No SNP
6	7155371	7157147	CsaV3_6G008900	gene	NAC domain-containing protein 43	NA	NA	NA	NA	SNP but no LD	SNP but no LD
6	7162913	7166572	CsaV3_6G008910	gene	protein IQ-DOMAIN 1-like	NA	NA	NA	NA	SNP but no LD	SNP but no LD
6	7167482	7170541	CsaV3_6G008920	gene	Chaperone ClpB	NA	NA	NA	NA	SNP but no LD	SNP but no LD
6	7174219	7175979	CsaV3_6G008930	gene	Methyltransferase, putative	NA	NA	NA	NA	SNP but no LD	SNP but no LD
6	7177946	7179613	CsaV3_6G008940	gene	transcription factor MYC2-like	NA	NA	NA	NA	SNP but no LD	SNP but no LD
6	7187686	7190048	CsaV3_6G008950	gene	zyxin isoform X1	NA	NA	NA	NA	SNP but no LD	SNP but no LD
6	7199089	7202790	CsaV3_6G008960	gene	NAD-dependent protein deacetylase HST1-like protein	NA	NA	NA	NA	SNP but no LD	LD in non-coding area & SNP but no LD
6	7204282	7205874	CsaV3_6G008970	gene	cytochrome b5	NA	NA	NA	NA	SNP but no LD	SNP but no LD
6	7236157	7238301	CsaV3_6G008980	gene	Cytochrome P450	NA	NA	NA	NA	SNP but no LD	SNP but no LD
6	7246233	7251072	CsaV3_6G008990	gene	Parvalbumin	NA	NA	NA	NA	SNP but no LD	SNP but no LD
6	7249890	7252124	CsaV3_6G009000	gene	SPX domain-containing protein	NA	NA	NA	NA	SNP but no LD	SNP but no LD
6	7260952	7263076	CsaV3_6G009010	gene	protein TIC 20-I, chloroplastic-like	NA	NA	NA	NA	SNP but no LD	SNP but no LD
6	7264110	7265554	CsaV3_6G009020	gene	Clathrin interactor epsin 3	NA	NA	NA	NA	SNP but no LD	SNP but no LD
6	7267762	7269692	CsaV3_6G009030	gene	Flavanone-3-hydroxylase	NA	NA	NA	NA	SNP but no LD	SNP but no LD
6	7274873	7283030	CsaV3_6G009040	gene	Golgi to ER traffic protein 4 homolog	NA	NA	NA	NA	SNP but no LD	SNP but no LD
6	7283379	7292146	CsaV3_6G009050	gene	Nuclear pore glycoprotein p62	NA	NA	NA	NA	SNP but no LD	SNP but no LD
6	7292933	7296992	CsaV3_6G009060	gene	Uncharacterised conserved protein (UCP012943)	NA	NA	NA	NA	SNP but no LD	SNP but no LD
6	7298263	7300505	CsaV3_6G009070	gene	cell number regulator 6	NA	NA	NA	NA	LD in non-coding area	LD in non-coding area
6	7303515	7304597	CsaV3_6G009080	gene	Cyclin	NA	NA	NA	NA	No SNP	No SNP
6	7311297	7315687	CsaV3_6G009090	gene	transcription factor UNE10	NA	NA	NA	NA	SNP but no LD	SNP but no LD
6	7319205	7325408	CsaV3_6G009100	gene	Alanine-tRNA ligase	NA	NA	NA	NA	SNP but no LD	SNP but no LD
6	7330771	7331895	CsaV3_6G009110	gene	Zinc ion-binding protein	NA	NA	NA	NA	No SNP	No SNP
6	7344666	7348449	CsaV3_6G009120	gene	Plastid-lipid associated protein PAP / fibrillin family protein	NA	NA	NA	NA	SNP but no LD	SNP but no LD
6	7349369	7349659	CsaV3_6G009130	gene	Unknown protein	NA	NA	NA	NA	SNP but no LD	SNP but no LD
6	7354343	7358340	CsaV3_6G009140	gene	squamosa promoter-binding-like protein 8	NA	NA	NA	NA	SNP but no LD	SNP but no LD
6	7362669	7373121	CsaV3_6G009150	gene	Phosphatidate cytidylyltransferase	NA	NA	NA	NA	LD in non-coding area	SNP but no LD & LD in non-coding area
6	7383491	7383664	CsaV3_6G009160	gene	Unknown protein	NA	NA	NA	NA	SNP but no LD	SNP but no LD
6	7387575	7390172	CsaV3_6G009170	gene	LOW QUALITY PROTEIN: scarecrow-like protein 6	NA	NA	NA	NA	No SNP	No SNP
6	7390366	7390540	CsaV3_6G009180	gene	Unknown protein	NA	NA	NA	NA	No SNP	No SNP
6	7407881	7408689	CsaV3_6G009190	gene	14 kDa proline-rich protein DC2.15	NA	NA	NA	NA	SNP but no LD	SNP but no LD
6	7411243	7411471	CsaV3_6G009200	gene	Unknown protein	NA	NA	NA	NA	No SNP	No SNP
6	7414457	7418702	CsaV3_6G009210	gene	Autophagy-related protein	NA	NA	NA	NA	SNP but no LD	SNP but no LD
6	7421371	7426664	CsaV3_6G009220	gene	Vesicle-associated protein 1-1	NA	NA	NA	NA	No SNP	No SNP
6	7427534	7428359	CsaV3_6G009230	gene	Seed nucellus-specific protein	NA	NA	NA	NA	No SNP	No SNP
6	7432528	7434248	CsaV3_6G009240	gene	PLATZ transcription factor family protein	NA	NA	NA	NA	No SNP	No SNP
6	7444687	7445326	CsaV3_6G009250	gene	Unknown protein	NA	NA	NA	NA	No SNP	No SNP
6	7445952	7448636	CsaV3_6G009260	gene	IRK-interacting protein	NA	NA	NA	NA	SNP but no LD	LD and coding area & SNP but no LD
6	7449158	7454220	CsaV3_6G009270	gene	Arginine--tRNA ligase	NA	NA	NA	NA	SNP but no LD	LD and coding area & SNP but no LD
6	7456127	7458151	CsaV3_6G009280	gene	Glycosyltransferase	NA	NA	NA	NA	SNP but no LD	LD and coding area & SNP but no LD
6	7460039	7461972	CsaV3_6G009290	gene	Glycosyltransferase	NA	NA	NA	NA	SNP but no LD	LD and coding area & SNP but no LD
6	7462656	7465297	CsaV3_6G009300	gene	Glycosyltransferase	NA	NA	NA	NA	No SNP	No SNP
6	7468304	7478268	CsaV3_6G009310	gene	superkiller viralicidic activity 2-like 2	NA	NA	NA	NA	SNP but no LD	SNP but no LD
6	7480747	7484653	CsaV3_6G009320	gene	Receptor-like kinase	NA	NA	NA	NA	No SNP	No SNP
6	7500392	7501479	CsaV3_6G009330	gene	Unknown protein	NA	NA	NA	NA	LD and coding area	SNP but no LD
6	7506659	7508654	CsaV3_6G009340	gene	PTB domain engulfment adapter	NA	NA	NA	NA	LD in non-coding area	SNP but no LD
6	7508824	7510998	CsaV3_6G009350	gene	F-box protein At3g07870	NA	NA	NA	NA	LD and coding area	LD and coding area
6	7533465	7534719	CsaV3_6G009360	gene	Zinc finger and BTB domain-containing protein	NA	NA	NA	NA	SNP but no LD	SNP but no LD
6	7542680	7547391	CsaV3_6G009370	gene	heterogeneous nuclear ribonucleoprotein 1	NA	NA	NA	NA	SNP but no LD	LD and coding area & SNP but no LD
6	7546928	7547125	CsaV3_6G009380	gene	Unknown protein	NA	NA	NA	NA	No SNP	No SNP
6	7551371	7554663	CsaV3_6G009390	gene	Thymidine kinase	NA	NA	NA	NA	SNP but no LD	SNP but no LD
6	7552851	7555939	CsaV3_6G009400	gene	Protein kinase superfamily protein	NA	NA	NA	NA	SNP but no LD	LD and coding area & SNP but no LD
6	7561913	7565476	CsaV3_6G009410	gene	Scarecrow-like transcription factor	NA	NA	NA	NA	LD and coding area	LD and coding area & SNP but no LD
6	7575835	7576153	CsaV3_6G009420	gene	Unknown protein	NA	NA	NA	NA	SNP but no LD	LD in non-coding area & SNP but no LD
6	7583752	7586359	CsaV3_6G009430	gene	Glucan endo-1,3-beta-glucosidase 1	NA	NA	NA	NA	SNP but no LD	LD and coding area & SNP but no LD
6	7589172	7589836	CsaV3_6G009440	gene	Unknown protein	NA	NA	NA	NA	LD and coding area	LD and coding area
6	7589923	7598268	CsaV3_6G009450	gene	histidine kinase 2	NA	NA	NA	NA	SNP but no LD	LD and coding area & SNP but no LD
6	7602625	7602927	CsaV3_6G009460	gene	Unknown protein	NA	NA	NA	NA	SNP but no LD	LD and coding area & SNP but no LD
6	7627351	7631862	CsaV3_6G009470	gene	Protein OBERON	NA	NA	NA	NA	SNP but no LD	LD and coding area & SNP but no LD
6	7636800	7644606	CsaV3_6G009480	gene	Heat shock protein 90	NA	NA	NA	NA	LD in non-coding area	LD and coding area & LD in non-coding area
6	7659061	7659305	CsaV3_6G009490	gene	Unknown protein	NA	NA	NA	NA	No SNP	No SNP
6	7660725	7664950	CsaV3_6G009500	gene	Sterile alpha motif (SAM) domain-containing protein	NA	NA	NA	NA	No SNP	No SNP
6	7668967	7673950	CsaV3_6G009510	gene	vacuolar protein-sorting-associated protein 11 homolog	NA	NA	NA	NA	SNP but no LD	SNP but no LD
6	7675250	7675525	CsaV3_6G009520	gene	Unknown protein	NA	NA	NA	NA	No SNP	No SNP
6	7690026	7690241	CsaV3_6G009530	gene	Unknown protein	NA	NA	NA	NA	SNP but no LD	SNP but no LD
6	7699618	7703485	CsaV3_6G009540	gene	transcriptional regulator STERILE APETALA-like	NA	NA	NA	NA	LD and coding area	SNP but no LD & LD and coding area
6	7704243	7707082	CsaV3_6G009550	gene	Pentatricopeptide repeat-containing protein	NA	NA	NA	NA	No SNP	No SNP
6	7707321	7707666	CsaV3_6G009560	gene	Unknown protein	NA	NA	NA	NA	No SNP	No SNP
6	7709737	7713359	CsaV3_6G009570	gene	F-box protein SNE	NA	NA	NA	NA	LD and coding area	LD and coding area & SNP but no LD
6	7718093	7718536	CsaV3_6G009580	gene	Unknown protein	NA	NA	NA	NA	No SNP	No SNP
6	7724140	7725380	CsaV3_6G009590	gene	Protein CROWDED NUCLEI like	NA	NA	NA	NA	No SNP	No SNP
6	7725906	7729243	CsaV3_6G009600	gene	SNF1-related protein kinase regulatory subunit beta-2-like	NA	NA	NA	NA	No SNP	No SNP
6	7769385	7769726	CsaV3_6G009610	gene	Unknown protein	NA	NA	NA	NA	SNP but no LD	SNP but no LD
6	7783641	7783952	CsaV3_6G009620	gene	Unknown protein	NA	NA	NA	NA	No SNP	No SNP
6	7783672	7783965	CsaV3_6G009630	gene	Unknown protein	NA	NA	NA	NA	No SNP	No SNP
6	7785866	7786561	CsaV3_6G009640	gene	Eukaryotic translation initiation factor 3 subunit C like	NA	NA	NA	NA	No SNP	No SNP
6	7802399	7802551	CsaV3_6G009650	gene	Unknown protein	NA	NA	NA	NA	No SNP	No SNP
6	7807804	7807983	CsaV3_6G009660	gene	Unknown protein	NA	NA	NA	NA	No SNP	No SNP
6	7816316	7818313	CsaV3_6G009670	gene	Nuclear transcription factor Y subunit B	NA	NA	NA	NA	SNP but no LD	SNP but no LD
6	7825276	7829161	CsaV3_6G009680	gene	nitrile-specifier protein 5	NA	NA	NA	NA	No SNP	No SNP
6	7831614	7836118	CsaV3_6G009690	gene	Callose synthase	NA	NA	NA	NA	SNP but no LD	SNP but no LD
6	7847077	7854120	CsaV3_6G009700	gene	ABC-1 domain-containing protein	NA	NA	NA	NA	No SNP	No SNP
6	7856811	7859443	CsaV3_6G009710	gene	RPM1-interacting protein 4-like	NA	NA	NA	NA	SNP but no LD	SNP but no LD
6	7861167	7871978	CsaV3_6G009720	gene	U-box domain-containing protein 45	NA	NA	NA	NA	LD and coding area	LD in non-coding area & LD and coding area
6	7873798	7879384	CsaV3_6G009730	gene	Calcium ion-binding protein	NA	NA	NA	NA	SNP but no LD	SNP but no LD
6	7875193	7879384	CsaV3_6G009740	gene	RING zinc finger protein	NA	NA	NA	NA	SNP but no LD	SNP but no LD
6	7889202	7896870	CsaV3_6G009750	gene	zinc finger protein CONSTANS-LIKE 9-like	NA	NA	NA	NA	SNP but no LD	SNP but no LD
6	7904286	7907747	CsaV3_6G009760	gene	Steroid nuclear receptor ligand-binding	NA	NA	NA	NA	SNP but no LD	SNP but no LD
6	7918202	7918627	CsaV3_6G009770	gene	increased DNA methylation 1-like	NA	NA	NA	NA	No SNP	No SNP
6	7923875	7924730	CsaV3_6G009780	gene	Heavy metal-associated isoprenylated plant protein	NA	NA	NA	NA	SNP but no LD	SNP but no LD
6	7944528	7951003	CsaV3_6G009790	gene	Vacuolar cation/proton exchanger	NA	NA	NA	NA	SNP but no LD	SNP but no LD
6	7962017	7971218	CsaV3_6G009800	gene	flowering time control protein FPA	NA	NA	NA	NA	SNP but no LD	SNP but no LD
6	7971666	7978991	CsaV3_6G009810	gene	Pesticidal crystal cry8Ba protein	NA	NA	NA	NA	SNP but no LD	SNP but no LD
6	7980132	7980390	CsaV3_6G009820	gene	Unknown protein	NA	NA	NA	NA	SNP but no LD	SNP but no LD
6	7984668	7987751	CsaV3_6G009830	gene	Transmembrane 9 superfamily member	NA	NA	NA	NA	SNP but no LD	SNP but no LD
6	7993900	8000088	CsaV3_6G009840	gene	Ankyrin repeat domain-containing 2-like protein	NA	NA	NA	NA	SNP but no LD	SNP but no LD
6	8001435	8004575	CsaV3_6G009850	gene	UDP-galactose transporter 2-like	NA	NA	NA	NA	SNP but no LD	SNP but no LD
6	8008860	8009051	CsaV3_6G009860	gene	Unknown protein	NA	NA	NA	NA	SNP but no LD	SNP but no LD
6	8009089	8009436	CsaV3_6G009870	gene	Unknown protein	NA	NA	NA	NA	SNP but no LD	SNP but no LD
6	8011749	8019379	CsaV3_6G009880	gene	Gag-asp_proteas domain-containing protein	NA	NA	NA	NA	LD in non-coding area	SNP but no LD & LD in non-coding area
6	8019087	8024129	CsaV3_6G009890	gene	Histone deacetylase	NA	NA	NA	NA	SNP but no LD	SNP but no LD
6	8026035	8026415	CsaV3_6G009900	gene	Retrotransposon protein	NA	NA	NA	NA	SNP but no LD	SNP but no LD
6	8033617	8038285	CsaV3_6G009910	gene	tetraketide alpha-pyrone reductase 1	NA	NA	NA	NA	SNP but no LD	SNP but no LD
6	8045489	8050772	CsaV3_6G009920	gene	Chloride channel protein	NA	NA	NA	NA	SNP but no LD	SNP but no LD
6	8056286	8056601	CsaV3_6G009930	gene	Unknown protein	NA	NA	NA	NA	SNP but no LD	SNP but no LD
6	8056924	8069153	CsaV3_6G009940	gene	phototropin-2	NA	NA	NA	NA	LD in non-coding area	SNP but no LD & LD in non-coding area
6	8071361	8071734	CsaV3_6G009950	gene	Unknown protein	NA	NA	NA	NA	No SNP	No SNP
6	8074942	8076295	CsaV3_6G009960	gene	transcription termination factor MTERF6, chloroplastic/mitochondrial-like	NA	NA	NA	NA	LD and coding area	LD and coding area
6	8076387	8079176	CsaV3_6G009970	gene	Cysteine/Histidine-rich C1 domain family protein	NA	NA	NA	NA	SNP but no LD	SNP but no LD
6	8087498	8091321	CsaV3_6G009980	gene	FAR1-related sequence	NA	NA	NA	NA	SNP but no LD	SNP but no LD
6	8098142	8100822	CsaV3_6G009990	gene	3-hydroxy-3-methylglutaryl coenzyme A reductase	NA	NA	NA	NA	SNP but no LD	SNP but no LD
6	8105314	8105704	CsaV3_6G010000	gene	Unknown protein	NA	NA	NA	NA	SNP but no LD	SNP but no LD
6	8122555	8122767	CsaV3_6G010010	gene	Unknown protein	NA	NA	NA	NA	No SNP	No SNP
6	8132601	8135837	CsaV3_6G010020	gene	aminoacylase-1	NA	NA	NA	NA	LD and coding area	SNP but no LD & LD and coding area
6	8137025	8144460	CsaV3_6G010030	gene	Unknown protein	NA	NA	NA	NA	No SNP	No SNP
6	8139351	8141687	CsaV3_6G010040	gene	pentatricopeptide repeat-containing protein At2g03880, mitochondrial	NA	NA	NA	NA	No SNP	No SNP
6	8144046	8149070	CsaV3_6G010050	gene	CMP-sialic acid transporter-like protein	NA	NA	NA	NA	No SNP	No SNP
6	8158966	8160540	CsaV3_6G010060	gene	Protein downstream neighbor of son like	NA	NA	NA	NA	SNP but no LD	SNP but no LD
6	8171703	8177175	CsaV3_6G010070	gene	monosaccharide-sensing protein 2	NA	NA	NA	NA	SNP but no LD	SNP but no LD
6	8178950	8200749	CsaV3_6G010080	gene	U11/u12 small nuclear ribonucleoprotein 65 kDa protein	NA	NA	NA	NA	SNP but no LD	SNP but no LD
6	8182828	8183034	CsaV3_6G010090	gene	Unknown protein	NA	NA	NA	NA	No SNP	No SNP
6	8205241	8207863	CsaV3_6G010100	gene	pentatricopeptide repeat-containing protein At2g17210	NA	NA	NA	NA	SNP but no LD	SNP but no LD
6	8213554	8214341	CsaV3_6G010110	gene	Unknown protein	NA	NA	NA	NA	SNP but no LD	SNP but no LD
6	8231798	8233711	CsaV3_6G010120	gene	Protein EXORDIUM-like	NA	NA	NA	NA	No SNP	No SNP
6	8242582	8244593	CsaV3_6G010130	gene	Amino acid transporter, putative	NA	NA	NA	NA	No SNP	No SNP
6	8251066	8257194	CsaV3_6G010140	gene	Pentatricopeptide repeat	NA	NA	NA	NA	No SNP	No SNP
6	8262202	8263502	CsaV3_6G010150	gene	GDSL esterase/lipase	NA	NA	NA	NA	No SNP	No SNP
6	8267258	8278592	CsaV3_6G010160	gene	Integral membrane protein hemolysin-III-like protein	NA	NA	NA	NA	No SNP	No SNP
6	8283110	8287622	CsaV3_6G010170	gene	RING-type E3 ubiquitin transferase	NA	NA	NA	NA	SNP but no LD	SNP but no LD
6	8296155	8300655	CsaV3_6G010180	gene	Programmed cell death protein, putative	NA	NA	NA	NA	No SNP	No SNP
6	8303244	8305313	CsaV3_6G010190	gene	Isocitrate dehydrogenase [NAD] subunit, mitochondrial	NA	NA	NA	NA	No SNP	No SNP
6	8309345	8309515	CsaV3_6G010200	gene	Unknown protein	NA	NA	NA	NA	No SNP	No SNP
6	8313470	8313749	CsaV3_6G010210	gene	Unknown protein	NA	NA	NA	NA	No SNP	No SNP
6	8314127	8320027	CsaV3_6G010220	gene	Niemann-Pick C1 protein-like	NA	NA	NA	NA	SNP but no LD	SNP but no LD
6	8327575	8367870	CsaV3_6G011220	gene	Niemann-Pick C1 protein-like	NA	NA	NA	NA	SNP but no LD	SNP but no LD
6	8347927	8349129	CsaV3_6G011230	gene	Unknown protein	NA	NA	NA	NA	No SNP	No SNP
6	8368342	8368648	CsaV3_6G011240	gene	Unknown protein	NA	NA	NA	NA	No SNP	No SNP
6	8400282	8406105	CsaV3_6G012240	gene	Flavin-containing monooxygenase	NA	NA	NA	NA	SNP but no LD	SNP but no LD
6	8412933	8416811	CsaV3_6G012250	gene	O-fucosyltransferase family protein	NA	NA	NA	NA	No SNP	No SNP
6	8427399	8427607	CsaV3_6G012260	gene	Unknown protein	NA	NA	NA	NA	No SNP	No SNP
6	8434146	8435350	CsaV3_6G012270	gene	Calcium-binding protein pbp1	NA	NA	NA	NA	No SNP	No SNP
6	8442937	8444918	CsaV3_6G012280	gene	frataxin, mitochondrial	NA	NA	NA	NA	No SNP	No SNP
6	8450911	8451382	CsaV3_6G012290	gene	NAC domain-containing protein 7-like	NA	NA	NA	NA	No SNP	No SNP
6	8451619	8452786	CsaV3_6G012300	gene	Unknown protein	NA	NA	NA	NA	No SNP	No SNP
6	8454309	8460964	CsaV3_6G012310	gene	Retrovirus-related Pol polyprotein from transposon TNT 1-94	NA	NA	NA	NA	SNP but no LD	LD and coding area & SNP but no LD
6	8463794	8466350	CsaV3_6G012320	gene	Transmembrane protein	NA	NA	NA	NA	SNP but no LD	SNP but no LD
6	8494138	8496551	CsaV3_6G012330	gene	Cyclin	NA	NA	NA	NA	SNP but no LD	SNP but no LD
6	8510860	8512383	CsaV3_6G012340	gene	transcription repressor MYB6-like	NA	NA	NA	NA	SNP but no LD	SNP but no LD
6	8522176	8522391	CsaV3_6G012350	gene	En/Spm-like transposon protein, putative	NA	NA	NA	NA	No SNP	No SNP
6	8528716	8537124	CsaV3_6G012360	gene	Diacylglycerol kinase	NA	NA	NA	NA	SNP but no LD	SNP but no LD
6	8543683	8545143	CsaV3_6G012370	gene	vesicle-associated protein 4-2-like	NA	NA	NA	NA	No SNP	No SNP
6	8545471	8545979	CsaV3_6G012380	gene	vesicle-associated protein 4-2-like	NA	NA	NA	NA	No SNP	No SNP
6	8549682	8551769	CsaV3_6G012390	gene	Wound-responsive family protein	NA	NA	NA	NA	SNP but no LD	SNP but no LD
6	8552246	8555611	CsaV3_6G012400	gene	vesicle-associated protein 4-2-like	NA	NA	NA	NA	No SNP	No SNP
6	8558751	8560728	CsaV3_6G012410	gene	Wound-responsive family protein, putative	NA	NA	NA	NA	No SNP	No SNP
6	8561602	8562984	CsaV3_6G012420	gene	Meiosis-specific nuclear structural protein	NA	NA	NA	NA	SNP but no LD	SNP but no LD & LD and coding area
6	8563267	8566243	CsaV3_6G012430	gene	external alternative NAD(P)H-ubiquinone oxidoreductase B2, mitochondrial	NA	NA	NA	NA	No SNP	No SNP
6	8568399	8568791	CsaV3_6G012440	gene	Unknown protein	NA	NA	NA	NA	SNP but no LD	SNP but no LD
6	8579979	8582817	CsaV3_6G012450	gene	Pentatricopeptide repeat-containing protein, putative	NA	NA	NA	NA	SNP but no LD	SNP but no LD
6	8582520	8582791	CsaV3_6G012460	gene	Unknown protein	NA	NA	NA	NA	No SNP	No SNP
6	8584993	8588226	CsaV3_6G012470	gene	QWRF motif-containing protein 3 isoform X1	NA	NA	NA	NA	No SNP	No SNP
6	8590172	8595054	CsaV3_6G012480	gene	Flavin-containing monooxygenase	NA	NA	NA	NA	SNP but no LD	LD in non-coding area & SNP but no LD
6	8601214	8604125	CsaV3_6G012490	gene	1D-myo-inositol 2-amino-2-deoxy-alpha-D-glucopyranoside ligase	NA	NA	NA	NA	No SNP	No SNP
6	8604583	8606124	CsaV3_6G012500	gene	Micronuclear linker histone polyprotein-like protein	NA	NA	NA	NA	SNP but no LD	SNP but no LD & LD and coding area
6	8611662	8615795	CsaV3_6G012510	gene	glutamate formimidoyltransferase	NA	NA	NA	NA	No SNP	No SNP
6	8616544	8616795	CsaV3_6G012520	gene	Unknown protein	NA	NA	NA	NA	No SNP	No SNP
6	8618280	8620208	CsaV3_6G012530	gene	Glutamate formimidoyltransferase	NA	NA	NA	NA	LD and coding area	LD and coding area & SNP but no LD
6	8632474	8636081	CsaV3_6G012540	gene	jasmonic acid-amido synthetase JAR1	NA	NA	NA	NA	SNP but no LD	SNP but no LD
6	8643045	8643324	CsaV3_6G012550	gene	Unknown protein	NA	NA	NA	NA	No SNP	No SNP
6	8645415	8645617	CsaV3_6G012560	gene	Unknown protein	NA	NA	NA	NA	No SNP	No SNP
6	8652627	8668146	CsaV3_6G012570	gene	RNA polymerase II-associated protein 1, putative	NA	NA	NA	NA	SNP but no LD	SNP but no LD
6	8687901	8692728	CsaV3_6G012580	gene	Mechanosensitive ion channel protein	NA	NA	NA	NA	SNP but no LD	SNP but no LD
6	8697980	8700459	CsaV3_6G012590	gene	Dehydration responsive element binding transcription factor	NA	NA	NA	NA	SNP but no LD	SNP but no LD
6	8702452	8703228	CsaV3_6G012600	gene	Actin cytoskeleton-regulatory complex protein	NA	NA	NA	NA	SNP but no LD	SNP but no LD
6	8707739	8709544	CsaV3_6G012610	gene	F-box family protein	NA	NA	NA	NA	SNP but no LD	SNP but no LD
6	8710434	8710724	CsaV3_6G012620	gene	Unknown protein	NA	NA	NA	NA	SNP but no LD	SNP but no LD
6	8717153	8719234	CsaV3_6G012630	gene	metacaspase-4-like	NA	NA	NA	NA	SNP but no LD	SNP but no LD
6	8721617	8721850	CsaV3_6G012640	gene	Unknown protein	NA	NA	NA	NA	No SNP	No SNP
6	8721870	8722055	CsaV3_6G012650	gene	Unknown protein	NA	NA	NA	NA	SNP but no LD	SNP but no LD
6	8745442	8748577	CsaV3_6G012660	gene	indole-3-acetic acid-amido synthetase GH3.6-like	NA	NA	NA	NA	SNP but no LD	SNP but no LD
6	8757610	8764953	CsaV3_6G012670	gene	Flavin-containing monooxygenase	NA	NA	NA	NA	SNP but no LD	SNP but no LD & LD in non-coding area
6	8769690	8774531	CsaV3_6G012680	gene	F-box protein SKIP23	NA	NA	NA	NA	SNP but no LD	SNP but no LD
6	8779076	8782785	CsaV3_6G012690	gene	Rop guanine nucleotide exchange factor, putative	NA	NA	NA	NA	SNP but no LD	SNP but no LD
6	8791232	8791530	CsaV3_6G012700	gene	Unknown protein	NA	NA	NA	NA	No SNP	No SNP
6	8806592	8821127	CsaV3_6G012710	gene	Alanine--tRNA ligase	NA	NA	NA	NA	LD in non-coding area	LD in non-coding area & LD and coding area
6	8828055	8830985	CsaV3_6G012720	gene	Cytokinin riboside 5'-monophosphate phosphoribohydrolase	NA	NA	NA	NA	LD and coding area	LD and coding area
6	8849406	8850547	CsaV3_6G012730	gene	Unknown protein	NA	NA	NA	NA	SNP but no LD	SNP but no LD
6	8857556	8859541	CsaV3_6G012740	gene	NAC domain-containing protein, putative	NA	NA	NA	NA	SNP but no LD	SNP but no LD
6	8879228	8880799	CsaV3_6G012750	gene	DUF241 domain protein	NA	NA	NA	NA	SNP but no LD	SNP but no LD & LD and coding area
6	8884245	8890356	CsaV3_6G012760	gene	Kinase family protein	NA	NA	NA	NA	SNP but no LD	SNP but no LD & LD and coding area
6	8895008	8900115	CsaV3_6G012770	gene	Protein of unknown function (DUF630 and DUF632)	NA	NA	NA	NA	LD and coding area	LD and coding area & SNP but no LD
6	8917609	8919277	CsaV3_6G012780	gene	Unknown protein	NA	NA	NA	NA	SNP but no LD	SNP but no LD
6	8921226	8931831	CsaV3_6G012790	gene	3-beta hydroxysteroid dehydrogenase	NA	NA	NA	NA	LD and coding area	LD and coding area & LD in non-coding area
6	8921570	8921851	CsaV3_6G012800	gene	Unknown protein	NA	NA	NA	NA	SNP but no LD	SNP but no LD
6	8935220	8939776	CsaV3_6G012810	gene	Prefoldin subunit	NA	NA	NA	NA	LD in non-coding area	LD in non-coding area
6	8939102	8944291	CsaV3_6G012820	gene	DNA excision repair protein ERCC-6-like 2	NA	NA	NA	NA	SNP but no LD	SNP but no LD & LD in non-coding area
6	8953971	8955495	CsaV3_6G012830	gene	early nodulin-like protein 1	NA	NA	NA	NA	SNP but no LD	SNP but no LD
6	8962688	8971124	CsaV3_6G012840	gene	Asynaptic protein	NA	NA	NA	NA	SNP but no LD	SNP but no LD
6	8973920	8976038	CsaV3_6G012850	gene	Transcription factor bhlh36	NA	NA	NA	NA	No SNP	No SNP
6	8987717	8989123	CsaV3_6G012860	gene	Protein of unknown function (DUF506)	NA	NA	NA	NA	SNP but no LD	SNP but no LD
6	8991416	8995607	CsaV3_6G012870	gene	Protein kinase-like protein	NA	NA	NA	NA	SNP but no LD	SNP but no LD
6	8998306	9002743	CsaV3_6G012880	gene	Protein kinase superfamily protein	NA	NA	NA	NA	SNP but no LD	LD and coding area & SNP but no LD
6	9011561	9013307	CsaV3_6G012890	gene	Pyrroline-5-carboxylate reductase	NA	NA	NA	NA	SNP but no LD	SNP but no LD & LD and coding area
6	9030212	9034731	CsaV3_6G012900	gene	Mannan endo-1,4-beta-mannosidase	NA	NA	NA	NA	LD and coding area	SNP but no LD & LD and coding area
6	9035429	9041598	CsaV3_6G012910	gene	Callose synthase	NA	NA	NA	NA	LD and coding area	SNP but no LD & LD and coding area
6	9047190	9047371	CsaV3_6G012920	gene	Unknown protein	NA	NA	NA	NA	SNP but no LD	SNP but no LD
6	9049641	9054389	CsaV3_6G012930	gene	Mitochondrial glycoprotein	NA	NA	NA	NA	LD in non-coding area	SNP but no LD & LD in non-coding area
6	9058856	9060332	CsaV3_6G012940	gene	riboflavin synthase	NA	NA	NA	NA	SNP but no LD	SNP but no LD
6	9062968	9063401	CsaV3_6G012950	gene	Unknown protein	NA	NA	NA	NA	LD and coding area	SNP but no LD & LD and coding area
6	9063447	9066168	CsaV3_6G012960	gene	Acyl-[acyl-carrier-protein]--UDP-N-acetylglucosamine O-acyltransferase	NA	NA	NA	NA	SNP but no LD	SNP but no LD & LD in non-coding area
6	9069690	9072907	CsaV3_6G012970	gene	E3 ubiquitin-protein ligase RMA1H1	NA	NA	NA	NA	SNP but no LD	SNP but no LD
6	9092024	9092468	CsaV3_6G012980	gene	Unknown protein	NA	NA	NA	NA	SNP but no LD	SNP but no LD & LD and coding area
6	9095873	9105495	CsaV3_6G012990	gene	DTW domain-containing protein	NA	NA	NA	NA	LD and coding area	SNP but no LD & LD and coding area
6	9108299	9113445	CsaV3_6G013000	gene	riboflavin synthase	NA	NA	NA	NA	LD and coding area	SNP but no LD & LD and coding area
6	9111580	9116887	CsaV3_6G013010	gene	tetraspanin-19	NA	NA	NA	NA	LD and coding area	SNP but no LD & LD in non-coding area
6	9119830	9125441	CsaV3_6G013020	gene	expansin-B3	NA	NA	NA	NA	LD and coding area	SNP but no LD & LD and coding area
6	9122320	9125454	CsaV3_6G013030	gene	Clathrin light chain	NA	NA	NA	NA	LD and coding area	SNP but no LD & LD and coding area
6	9128799	9131241	CsaV3_6G013040	gene	Polyol transporter like	NA	NA	NA	NA	LD and coding area	SNP but no LD & LD and coding area
6	9141584	9143828	CsaV3_6G013050	gene	ethylene-responsive transcription factor ERF054-like	NA	NA	NA	NA	LD and coding area	SNP but no LD & LD and coding area
6	9151615	9154557	CsaV3_6G013060	gene	Ist1-like protein	NA	NA	NA	NA	LD and coding area	SNP but no LD & LD and coding area
6	9167005	9172572	CsaV3_6G013070	gene	Elmo domain-containing protein a	NA	NA	NA	NA	SNP but no LD	SNP but no LD & LD in non-coding area
6	9183736	9185260	CsaV3_6G013080	gene	O-methyltransferase, putative	NA	NA	NA	NA	LD and coding area	LD and coding area & SNP but no LD
6	9196494	9200164	CsaV3_6G013090	gene	Protein of unknown function (DUF789)	NA	NA	NA	NA	SNP but no LD	SNP but no LD
6	9220043	9227202	CsaV3_6G013100	gene	Flavin-containing monooxygenase	NA	NA	NA	NA	LD and coding area	LD and coding area
6	9228120	9233754	CsaV3_6G013110	gene	Telomeric repeat-binding factor like	NA	NA	NA	NA	LD and coding area	LD and coding area
6	9232616	9235876	CsaV3_6G013120	gene	transcription factor RF2b-like	NA	NA	NA	NA	LD and coding area	LD and coding area
6	9235955	9246255	CsaV3_6G013130	gene	BnaA05g11960D protein	NA	NA	NA	NA	LD in non-coding area	LD in non-coding area & SNP but no LD
6	9247352	9262646	CsaV3_6G013140	gene	Membrane-bound O-acyltransferase family MBOAT protein	NA	NA	NA	NA	SNP but no LD	SNP but no LD
6	9273652	9277439	CsaV3_6G013150	gene	cinnamate-4-hydroxylase	NA	NA	NA	NA	SNP but no LD	SNP but no LD & LD and coding area
6	9278643	9278852	CsaV3_6G013160	gene	Unknown protein	NA	NA	NA	NA	SNP but no LD	SNP but no LD
6	9297339	9302253	CsaV3_6G013170	gene	26S protease regulatory subunit 6B homolog	NA	NA	NA	NA	LD in non-coding area	SNP but no LD & LD in non-coding area
6	9311064	9313878	CsaV3_6G013180	gene	Unknown protein	NA	NA	NA	NA	SNP but no LD	SNP but no LD
6	9313912	9318154	CsaV3_6G013190	gene	Receptor-like kinase	NA	NA	NA	NA	SNP but no LD	SNP but no LD
6	9320179	9322479	CsaV3_6G013200	gene	Ubiquitin-conjugating enzyme E2	NA	NA	NA	NA	SNP but no LD	SNP but no LD
6	9324084	9324932	CsaV3_6G013210	gene	ethylene-responsive transcription factor ERF069-like	NA	NA	NA	NA	SNP but no LD	SNP but no LD
6	9328624	9329571	CsaV3_6G013220	gene	Unknown protein	NA	NA	NA	NA	LD and coding area	SNP but no LD & LD and coding area
6	9332546	9337631	CsaV3_6G013230	gene	Heat-inducible transcription repressor	NA	NA	NA	NA	SNP but no LD	SNP but no LD
6	9341071	9354494	CsaV3_6G013240	gene	ATP binding cassette subfamily B member 7	NA	NA	NA	NA	SNP but no LD	SNP but no LD
6	9358153	9360919	CsaV3_6G013250	gene	NAD(P)H-quinone oxidoreductase subunit N	NA	NA	NA	NA	SNP but no LD	SNP but no LD
6	9363938	9366548	CsaV3_6G013260	gene	Ycf54 domain-containing protein	NA	NA	NA	NA	SNP but no LD	SNP but no LD
6	9370825	9375687	CsaV3_6G013270	gene	calcium uniporter protein 6, mitochondrial-like	NA	NA	NA	NA	SNP but no LD	SNP but no LD
6	9380108	9386901	CsaV3_6G013280	gene	transmembrane protein 56-B	NA	NA	NA	NA	SNP but no LD	SNP but no LD
6	9394472	9399411	CsaV3_6G013290	gene	CBS domain-containing protein	NA	NA	NA	NA	No SNP	No SNP
6	9400380	9408214	CsaV3_6G013300	gene	ABC transporter ATP-binding protein	NA	NA	NA	NA	SNP but no LD	SNP but no LD
6	9410704	9415460	CsaV3_6G013310	gene	Acid phosphatase/vanadium-dependent haloperoxidase-related	NA	NA	NA	NA	SNP but no LD	SNP but no LD
6	9417328	9424962	CsaV3_6G013320	gene	pentatricopeptide repeat-containing protein At1g79540	NA	NA	NA	NA	SNP but no LD	SNP but no LD
6	9427415	9432063	CsaV3_6G013330	gene	UPF0678 fatty acid-binding protein-like protein	NA	NA	NA	NA	SNP but no LD	SNP but no LD
6	9438292	9440694	CsaV3_6G013340	gene	aspartyl protease family protein 2	NA	NA	NA	NA	NA	No SNP
6	9450295	9452784	CsaV3_6G013350	gene	DNA-3-methyladenine glycosylase, putative	NA	NA	NA	NA	NA	No SNP
6	9459660	9461675	CsaV3_6G013360	gene	Peroxidase	NA	NA	NA	NA	NA	SNP but no LD & LD and coding area
6	9464269	9492387	CsaV3_6G013370	gene	protein strawberry notch	NA	NA	NA	NA	NA	LD and coding area & SNP but no LD
6	9494465	9495654	CsaV3_6G013380	gene	Carbohydrate esterase	NA	NA	NA	NA	NA	No SNP
6	9497206	9506310	CsaV3_6G013390	gene	E3 ubiquitin-protein ligase RGLG2	NA	NA	NA	NA	NA	LD in non-coding area & SNP but no LD
6	9504780	9507654	CsaV3_6G013400	gene	Centrosomal protein	NA	NA	NA	NA	NA	No SNP
6	9513807	9531171	CsaV3_6G013410	gene	Ferrochelatase	NA	NA	NA	NA	NA	No SNP
6	9536058	9540856	CsaV3_6G013420	gene	NAC domain-containing protein 76	NA	NA	NA	NA	NA	SNP but no LD
6	9545350	9549020	CsaV3_6G013430	gene	myb family transcription factor APL-like	NA	NA	NA	NA	NA	SNP but no LD
6	9553079	9570338	CsaV3_6G013440	gene	succinate-semialdehyde dehydrogenase, mitochondrial	NA	NA	NA	NA	NA	SNP but no LD & LD and coding area
6	9578918	9582262	CsaV3_6G013450	gene	ALA-interacting subunit	NA	NA	NA	NA	NA	SNP but no LD
6	9582363	9586590	CsaV3_6G013460	gene	ribosomal RNA large subunit methyltransferase I isoform X1	NA	NA	NA	NA	NA	SNP but no LD
6	9587031	9592037	CsaV3_6G013470	gene	50S ribosomal protein L20	NA	NA	NA	NA	NA	SNP but no LD
6	9591178	9594649	CsaV3_6G013480	gene	Metal tolerance protein	NA	NA	NA	NA	NA	SNP but no LD
6	9595907	9601280	CsaV3_6G013490	gene	Glyceraldehyde-3-phosphate dehydrogenase	NA	NA	NA	NA	NA	SNP but no LD
6	9603415	9606774	CsaV3_6G013500	gene	Phosphoglycerate kinase	NA	NA	NA	NA	NA	SNP but no LD
6	9609547	9623625	CsaV3_6G013510	gene	ATP-dependent zinc metalloprotease FTSH protein	NA	NA	NA	NA	NA	SNP but no LD & LD and coding area
6	9625292	9629610	CsaV3_6G013520	gene	ATP-dependent RNA helicase	NA	NA	NA	NA	NA	SNP but no LD
6	9630287	9638211	CsaV3_6G013530	gene	LOW QUALITY PROTEIN: uncharacterized protein LOC103496289	NA	NA	NA	NA	NA	SNP but no LD
6	9640976	9641453	CsaV3_6G013540	gene	Unknown protein	NA	NA	NA	NA	NA	SNP but no LD
6	9654187	9657880	CsaV3_6G013550	gene	rRNA methyltransferase	NA	NA	NA	NA	NA	No SNP
6	9658944	9666413	CsaV3_6G013560	gene	Unknown protein	NA	NA	NA	NA	NA	SNP but no LD
6	9676821	9681165	CsaV3_6G013570	gene	myb-related protein Myb4	NA	NA	NA	NA	NA	SNP but no LD
6	9695970	9699438	CsaV3_6G013580	gene	Ubiquitin-like protein	NA	NA	NA	NA	NA	SNP but no LD & LD and coding area
6	9710134	9711388	CsaV3_6G013590	gene	Filamentous hemagglutinin transporter	NA	NA	NA	NA	NA	SNP but no LD & LD and coding area
6	9736464	9740433	CsaV3_6G013600	gene	auxin-responsive protein SAUR71	NA	NA	NA	NA	NA	SNP but no LD & LD in non-coding area
6	9762144	9764899	CsaV3_6G013610	gene	Protein unc-45-A-like protein	NA	NA	NA	NA	NA	SNP but no LD
6	9769600	9769803	CsaV3_6G013620	gene	Unknown protein	NA	NA	NA	NA	NA	SNP but no LD
6	9773091	9783770	CsaV3_6G013630	gene	Cyclin T1	NA	NA	NA	NA	NA	SNP but no LD
6	9784074	9789386	CsaV3_6G013640	gene	WAT1-related protein	NA	NA	NA	NA	NA	SNP but no LD
6	9796099	9798161	CsaV3_6G013650	gene	Zinc finger protein CONSTANS	NA	NA	NA	NA	NA	SNP but no LD
6	9800026	9800605	CsaV3_6G013660	gene	Unknown protein	NA	NA	NA	NA	NA	No SNP
6	9817253	9820028	CsaV3_6G013670	gene	LOB domain-containing protein	NA	NA	NA	NA	NA	LD and coding area & SNP but no LD
6	9843637	9878665	CsaV3_6G013680	gene	Molybdenum cofactor sulfurase	NA	NA	NA	NA	NA	LD and coding area & SNP but no LD
6	9888226	9890910	CsaV3_6G013690	gene	transcription factor JUNGBRUNNEN 1-like	NA	NA	NA	NA	NA	LD and coding area
6	9901956	9903554	CsaV3_6G013700	gene	transcription factor JUNGBRUNNEN 1-like	NA	NA	NA	NA	NA	SNP but no LD
6	9912150	9912374	CsaV3_6G013710	gene	Unknown protein	NA	NA	NA	NA	NA	No SNP
6	9919247	9921289	CsaV3_6G013720	gene	transcription factor JUNGBRUNNEN 1-like	NA	NA	NA	NA	NA	SNP but no LD
6	9927986	9928285	CsaV3_6G013730	gene	Unknown protein	NA	NA	NA	NA	NA	No SNP
6	9934994	9939521	CsaV3_6G013740	gene	post-GPI attachment to proteins factor 3	NA	NA	NA	NA	NA	LD and coding area & SNP but no LD
6	9940476	9945545	CsaV3_6G013750	gene	Elongation factor 2	NA	NA	NA	NA	NA	LD and coding area & SNP but no LD
6	9945743	9949526	CsaV3_6G013760	gene	Mitotic spindle assembly checkpoint MAD2B	NA	NA	NA	NA	NA	LD and coding area & SNP but no LD
6	9957999	9960421	CsaV3_6G013770	gene	BOI-related E3 ubiquitin-protein ligase	NA	NA	NA	NA	NA	SNP but no LD
6	9962600	9968530	CsaV3_6G013780	gene	conserved oligomeric Golgi complex subunit 5	NA	NA	NA	NA	NA	SNP but no LD
6	9979364	9987960	CsaV3_6G013790	gene	Tobamovirus multiplication protein 1	NA	NA	NA	NA	NA	LD in non-coding area & SNP but no LD
6	9988814	9990198	CsaV3_6G013800	gene	Chlorophyll a-b binding protein, chloroplastic	NA	NA	NA	NA	NA	LD and coding area & SNP but no LD
6	9996093	10002353	CsaV3_6G013810	gene	Kinase family protein	NA	NA	NA	NA	NA	SNP but no LD
6	10004976	10007709	CsaV3_6G013820	gene	WRKY family transcription factor	NA	NA	NA	NA	NA	LD and coding area & SNP but no LD
6	10022293	10025625	CsaV3_6G013830	gene	Glucan endo-1,3-beta-glucosidase-like protein	NA	NA	NA	NA	NA	SNP but no LD & LD and coding area
6	10033145	10036195	CsaV3_6G013840	gene	Pyridoxal 5'-phosphate synthase subunit	NA	NA	NA	NA	NA	LD and coding area & SNP but no LD
6	10045067	10052402	CsaV3_6G013850	gene	serine/threonine-protein kinase GRIK1	NA	NA	NA	NA	NA	LD and coding area & SNP but no LD
6	10055071	10055728	CsaV3_6G013860	gene	Unknown protein	NA	NA	NA	NA	NA	No SNP
6	10055814	10056944	CsaV3_6G013870	gene	F-box/kelch-repeat protein	NA	NA	NA	NA	NA	SNP but no LD
6	10058250	10063296	CsaV3_6G013880	gene	zinc finger CCCH domain-containing protein 24	NA	NA	NA	NA	NA	LD and coding area & LD in non-coding area & SNP but no LD
6	10064405	10069349	CsaV3_6G013890	gene	RING/U-box protein	NA	NA	NA	NA	NA	LD and coding area & SNP but no LD
6	10068652	10069149	CsaV3_6G013900	gene	classical arabinogalactan protein 1-like	NA	NA	NA	NA	NA	No SNP
6	10078532	10080455	CsaV3_6G013910	gene	Aquaporin	NA	NA	NA	NA	NA	No SNP
6	10093981	10094739	CsaV3_6G013920	gene	Senescence regulator	NA	NA	NA	NA	NA	No SNP
6	10113655	10121161	CsaV3_6G013930	gene	Homeobox-leucine zipper protein like	NA	NA	NA	NA	NA	SNP but no LD
6	10123027	10129473	CsaV3_6G013940	gene	CASP-like protein	NA	NA	NA	NA	NA	SNP but no LD
6	10138232	10148718	CsaV3_6G013950	gene	Serine/threonine-protein phosphatase 6 regulatory subunit 3	NA	NA	NA	NA	NA	SNP but no LD & LD and coding area
6	10156022	10160149	CsaV3_6G013960	gene	Auxin response factor	NA	NA	NA	NA	NA	SNP but no LD
6	10167626	10171422	CsaV3_6G013970	gene	Nucleotide/sugar transporter family protein	NA	NA	NA	NA	NA	SNP but no LD & LD and coding area
6	10172538	10177152	CsaV3_6G013980	gene	Lysine ketoglutarate reductase trans-splicing protein (DUF707)	NA	NA	NA	NA	NA	SNP but no LD & LD and coding area
6	10178102	10181557	CsaV3_6G013990	gene	Cytokinin riboside 5'-monophosphate phosphoribohydrolase	NA	NA	NA	NA	NA	SNP but no LD & LD and coding area
6	10197240	10201583	CsaV3_6G014000	gene	cyclic nucleotide-gated channel 15	NA	NA	NA	NA	NA	SNP but no LD & LD and coding area
6	10204862	10209042	CsaV3_6G014010	gene	exosome complex component RRP41-like	NA	NA	NA	NA	NA	SNP but no LD & LD and coding area
6	10211191	10218636	CsaV3_6G014020	gene	receptor-like serine/threonine-protein kinase NCRK	NA	NA	NA	NA	NA	LD in non-coding area & LD and coding area
6	10219586	10224039	CsaV3_6G014030	gene	Zinc finger C3HC4-type RING finger family protein	NA	NA	NA	NA	NA	SNP but no LD
6	10229418	10230656	CsaV3_6G014040	gene	Expansin	NA	NA	NA	NA	NA	SNP but no LD
6	10239691	10239978	CsaV3_6G014050	gene	Unknown protein	NA	NA	NA	NA	NA	No SNP
6	10244020	10248610	CsaV3_6G014060	gene	phenylalanine ammonia-lyase-like	NA	NA	NA	NA	NA	LD in non-coding area & SNP but no LD
6	10254500	10255468	CsaV3_6G014070	gene	kiwellin-like	NA	NA	NA	NA	NA	LD in non-coding area & SNP but no LD
6	10257343	10260319	CsaV3_6G014080	gene	kiwellin-like	NA	NA	NA	NA	NA	LD and coding area & SNP but no LD & LD in non-coding area
6	10260387	10261141	CsaV3_6G014090	gene	kiwellin-like	NA	NA	NA	NA	NA	LD and coding area & SNP but no LD
6	10263211	10269643	CsaV3_6G014100	gene	kiwellin-like	NA	NA	NA	NA	NA	LD and coding area & LD in non-coding area & SNP but no LD
6	10269676	10270947	CsaV3_6G014110	gene	lysM domain receptor-like kinase 3	NA	NA	NA	NA	NA	LD and coding area & SNP but no LD
6	10274091	10281980	CsaV3_6G014120	gene	Otu domain-containing protein	NA	NA	NA	NA	NA	LD and coding area & SNP but no LD
6	10281150	10281710	CsaV3_6G014130	gene	transcription factor TCP7	NA	NA	NA	NA	NA	LD and coding area & SNP but no LD
6	10284153	10287952	CsaV3_6G014140	gene	60 kDa chaperonin	NA	NA	NA	NA	SNP but no LD	LD and coding area & SNP but no LD
6	10290872	10297455	CsaV3_6G014150	gene	p-loop NTPase domain-containing protein LPA1 homolog 1-like	NA	NA	NA	NA	SNP but no LD	LD and coding area & SNP but no LD
6	10298418	10298851	CsaV3_6G014160	gene	Unknown protein	NA	NA	NA	NA	SNP but no LD	LD and coding area & SNP but no LD
6	10315170	10318823	CsaV3_6G014170	gene	SNF1-related protein kinase regulatory subunit beta	NA	NA	NA	NA	SNP but no LD	LD in non-coding area & SNP but no LD
6	10320674	10321041	CsaV3_6G014180	gene	Maintenance of mitochondrial morphology protein like	NA	NA	NA	NA	SNP but no LD	LD and coding area & SNP but no LD
6	10321920	10324511	CsaV3_6G014190	gene	Glycosyltransferase	NA	NA	NA	NA	SNP but no LD	LD and coding area & SNP but no LD & LD in non-coding area
6	10335780	10336824	CsaV3_6G014200	gene	auxin-responsive protein SAUR32-like	NA	NA	NA	NA	SNP but no LD	SNP but no LD
6	10338629	10342333	CsaV3_6G014210	gene	ATP-binding cassette	NA	NA	NA	NA	SNP but no LD	LD and coding area & SNP but no LD
6	10344932	10345318	CsaV3_6G014220	gene	50S ribosomal protein L18-like	NA	NA	NA	NA	SNP but no LD	LD and coding area & SNP but no LD
6	10347201	10348923	CsaV3_6G014230	gene	heavy metal-associated isoprenylated plant protein 3-like	NA	NA	NA	NA	SNP but no LD	LD and coding area & SNP but no LD
6	10359232	10360364	CsaV3_6G014240	gene	Myb transcription factor	NA	NA	NA	NA	SNP but no LD	SNP but no LD
6	10365575	10371237	CsaV3_6G014250	gene	Lysine methyltransferase	NA	NA	NA	NA	SNP but no LD	LD and coding area & SNP but no LD
6	10365754	10367581	CsaV3_6G014260	gene	Alpha-L-fucosidase	NA	NA	NA	NA	SNP but no LD	LD and coding area & SNP but no LD
6	10371432	10374387	CsaV3_6G014270	gene	Nucleic acid-binding, OB-fold containing protein	NA	NA	NA	NA	SNP but no LD	LD in non-coding area & SNP but no LD
6	10377824	10380289	CsaV3_6G014280	gene	Xyloglucan endotransglucosylase/hydrolase	NA	NA	NA	NA	SNP but no LD	LD and coding area & LD in non-coding area
6	10382370	10385069	CsaV3_6G014290	gene	Exostosin family protein	NA	NA	NA	NA	SNP but no LD	LD and coding area & SNP but no LD
6	10401361	10411481	CsaV3_6G014300	gene	DNA ligase	NA	NA	NA	NA	SNP but no LD	LD and coding area & SNP but no LD
6	10401775	10402635	CsaV3_6G014310	gene	Enabled-like protein (DUF1635)	NA	NA	NA	NA	SNP but no LD	LD and coding area & SNP but no LD
6	10411051	10411401	CsaV3_6G014320	gene	Unknown protein	NA	NA	NA	NA	SNP but no LD	LD and coding area & SNP but no LD
6	10416348	10419287	CsaV3_6G014330	gene	Protein UPSTREAM OF FLC like	NA	NA	NA	NA	SNP but no LD	LD and coding area & SNP but no LD
6	10419482	10420189	CsaV3_6G014340	gene	Unknown protein	NA	NA	NA	NA	SNP but no LD	LD and coding area & SNP but no LD
6	10422841	10427021	CsaV3_6G014350	gene	RING finger and CHY zinc finger protein	NA	NA	NA	NA	SNP but no LD	LD and coding area & SNP but no LD
6	10426772	10426998	CsaV3_6G014360	gene	Unknown protein	NA	NA	NA	NA	SNP but no LD	LD and coding area & SNP but no LD
6	10430376	10432021	CsaV3_6G014370	gene	Transcription factor	NA	NA	NA	NA	SNP but no LD	LD and coding area & SNP but no LD
6	10432200	10442898	CsaV3_6G014380	gene	Protein smg8	NA	NA	NA	NA	SNP but no LD	LD and coding area
6	10432952	10433484	CsaV3_6G014390	gene	Unknown protein	NA	NA	NA	NA	SNP but no LD	LD and coding area & SNP but no LD
6	10443370	10447636	CsaV3_6G014400	gene	Superoxide dismutase [Cu-Zn]	NA	NA	NA	NA	SNP but no LD	LD and coding area & SNP but no LD
6	10457126	10462850	CsaV3_6G014410	gene	zinc finger protein ZAT5-like	NA	NA	NA	NA	LD in non-coding area & SNP but no LD	LD and coding area
6	10464853	10466242	CsaV3_6G014420	gene	STOREKEEPER protein-like	NA	NA	NA	NA	SNP but no LD	SNP but no LD & LD and coding area
6	10466855	10467660	CsaV3_6G014430	gene	Cyclin-dependent kinases regulatory subunit	NA	NA	NA	NA	SNP but no LD	SNP but no LD
6	10467721	10467972	CsaV3_6G014440	gene	Unknown protein	NA	NA	NA	NA	SNP but no LD	SNP but no LD
6	10468378	10477832	CsaV3_6G014450	gene	RING/FYVE/PHD zinc finger protein	NA	NA	NA	NA	SNP but no LD	SNP but no LD
6	10493661	10499881	CsaV3_6G014460	gene	Ring/U-Box superfamily protein	NA	NA	NA	NA	SNP but no LD	SNP but no LD
6	10500804	10501426	CsaV3_6G014470	gene	RING/U-box superfamily protein	NA	NA	NA	NA	No SNP	No SNP
6	10502999	10507399	CsaV3_6G014480	gene	Carboxypeptidase	NA	NA	NA	NA	SNP but no LD	SNP but no LD
6	10508931	10513017	CsaV3_6G014490	gene	DEAD-box ATP-dependent RNA helicase 56-like isoform X2	NA	NA	NA	NA	SNP but no LD	SNP but no LD
6	10514971	10519204	CsaV3_6G014500	gene	lysosomal Pro-X carboxypeptidase-like	NA	NA	NA	NA	SNP but no LD	SNP but no LD
6	10520180	10523422	CsaV3_6G014510	gene	lysosomal Pro-X carboxypeptidase-like	NA	NA	NA	NA	SNP but no LD	SNP but no LD
6	10524034	10527904	CsaV3_6G014520	gene	lysosomal Pro-X carboxypeptidase	NA	NA	NA	NA	SNP but no LD	SNP but no LD
6	10530890	10534050	CsaV3_6G014530	gene	ATPase assembly factor ATP10	NA	NA	NA	NA	SNP but no LD	SNP but no LD
6	10534832	10539051	CsaV3_6G014540	gene	aspartic proteinase-like protein 2	NA	NA	NA	NA	SNP but no LD	SNP but no LD
6	10550175	10554277	CsaV3_6G014550	gene	Protein kinase	NA	NA	NA	NA	SNP but no LD	SNP but no LD
6	10555082	10566641	CsaV3_6G014560	gene	Protein saal1	NA	NA	NA	NA	SNP but no LD	SNP but no LD
6	10561065	10563312	CsaV3_6G014570	gene	Gdsl esterase/lipase	NA	NA	NA	NA	SNP but no LD	SNP but no LD
6	10564034	10568776	CsaV3_6G014580	gene	Phospholipid:diacylglycerol acyltransferase	NA	NA	NA	NA	SNP but no LD	SNP but no LD
6	10580722	10584312	CsaV3_6G014590	gene	UDP-D-apiose/UDP-D-xylose synthase	NA	NA	NA	NA	No SNP	No SNP
6	10585439	10590642	CsaV3_6G014600	gene	protein RETICULATA-RELATED 1, chloroplastic	NA	NA	NA	NA	SNP but no LD	LD and coding area & SNP but no LD
6	10592670	10608322	CsaV3_6G014610	gene	AP-2 complex subunit alpha	NA	NA	NA	NA	SNP but no LD & LD in non-coding area	LD and coding area & SNP but no LD & LD in non-coding area
6	10608080	10619115	CsaV3_6G014620	gene	DDT domain-containing protein PTM	NA	NA	NA	NA	LD and coding area	LD and coding area & SNP but no LD
6	10620067	10626745	CsaV3_6G014630	gene	Protein FAR1-RELATED SEQUENCE like	NA	NA	NA	NA	SNP but no LD & LD in non-coding area	LD and coding area & SNP but no LD & LD in non-coding area
6	10628733	10632071	CsaV3_6G014640	gene	AT-hook motif nuclear-localized protein	NA	NA	NA	NA	SNP but no LD	LD and coding area & SNP but no LD
6	10632891	10636323	CsaV3_6G014650	gene	AT-hook motif nuclear-localized protein	NA	NA	NA	NA	LD and coding area	LD and coding area & SNP but no LD
6	10644806	10651547	CsaV3_6G014660	gene	Glucomannan 4-beta-mannosyltransferase 9	NA	NA	NA	NA	LD in non-coding area	LD and coding area & SNP but no LD & LD in non-coding area
6	10657646	10660720	CsaV3_6G014670	gene	histone deacetylase HDT1-like	NA	NA	NA	NA	No SNP	No SNP
6	10661863	10664307	CsaV3_6G014680	gene	histone deacetylase HDT1-like	NA	NA	NA	NA	No SNP	No SNP
6	10664496	10665189	CsaV3_6G014690	gene	histone deacetylase HDT1-like	NA	NA	NA	NA	No SNP	No SNP
6	10669553	10671381	CsaV3_6G014700	gene	Pentatricopeptide (PPR) repeat-containing protein-like	NA	NA	NA	NA	SNP but no LD	SNP but no LD
6	10671161	10671385	CsaV3_6G014710	gene	Unknown protein	NA	NA	NA	NA	No SNP	No SNP
6	10679729	10688880	CsaV3_6G014720	gene	protein TIC 100	NA	NA	NA	NA	SNP but no LD	SNP but no LD
6	10690650	10699391	CsaV3_6G014730	gene	protein ROS1-like isoform X1	NA	NA	NA	NA	SNP but no LD	SNP but no LD
6	10700897	10703058	CsaV3_6G014740	gene	coiled-coil domain-containing protein 96-like	NA	NA	NA	NA	SNP but no LD	SNP but no LD
6	10709780	10710073	CsaV3_6G014750	gene	Unknown protein	NA	NA	NA	NA	No SNP	No SNP
6	10710135	10711415	CsaV3_6G014760	gene	Arogenate dehydratase	NA	NA	NA	NA	No SNP	No SNP
6	10715419	10726200	CsaV3_6G014770	gene	Phosphoglycerate mutase, putative	NA	NA	NA	NA	SNP but no LD	SNP but no LD
6	10720528	10722989	CsaV3_6G014780	gene	Stress responsive A/B Barrel Domain	NA	NA	NA	NA	No SNP	No SNP
6	10728145	10731821	CsaV3_6G014790	gene	Protein SUPPRESSOR OF GENE SILENCING 3	NA	NA	NA	NA	No SNP	No SNP
6	10732027	10740325	CsaV3_6G014800	gene	Pleiotropic drug resistance protein	NA	NA	NA	NA	SNP but no LD	SNP but no LD
6	10744563	10750342	CsaV3_6G014810	gene	Cytochrome c oxidase	NA	NA	NA	NA	SNP but no LD	SNP but no LD
6	10749003	10751844	CsaV3_6G014820	gene	Unknown protein	NA	NA	NA	NA	SNP but no LD	SNP but no LD
6	10752750	10759552	CsaV3_6G014830	gene	Histone deacetylase	NA	NA	NA	NA	SNP but no LD	SNP but no LD
6	10761966	10764366	CsaV3_6G014840	gene	Protein tyrosine phosphatase	NA	NA	NA	NA	SNP but no LD	SNP but no LD
6	10764787	10767787	CsaV3_6G014850	gene	LOW QUALITY PROTEIN: serine/threonine-protein kinase KIPK-like	NA	NA	NA	NA	SNP but no LD	SNP but no LD
6	10775950	10779856	CsaV3_6G014860	gene	Protein kinase like protein	NA	NA	NA	NA	SNP but no LD & LD and coding area	SNP but no LD & LD in non-coding area & LD and coding area
6	10780321	10780637	CsaV3_6G014870	gene	Unknown protein	NA	NA	NA	NA	SNP but no LD	SNP but no LD & LD and coding area
6	10782514	10784690	CsaV3_6G014880	gene	60S acidic ribosomal protein	NA	NA	NA	NA	SNP but no LD & LD and coding area	SNP but no LD & LD and coding area
6	10784000	10817806	CsaV3_6G014890	gene	DNA polymerase epsilon catalytic subunit	NA	NA	NA	NA	LD in non-coding area	LD in non-coding area
6	10819952	10821147	CsaV3_6G014900	gene	Histidine-containing phosphotransfer protein 1-like	NA	NA	NA	NA	SNP but no LD & LD and coding area	SNP but no LD & LD and coding area
6	10821634	10825795	CsaV3_6G014910	gene	Aldo-keto reductase, putative	NA	NA	NA	NA	LD and coding area	SNP but no LD & LD and coding area
6	10828026	10830404	CsaV3_6G014920	gene	Fatty acyl-CoA reductase	NA	NA	NA	NA	LD and coding area & SNP but no LD	SNP but no LD
6	10832416	10843410	CsaV3_6G014930	gene	Fatty acyl-CoA reductase	NA	NA	NA	NA	LD and coding area & SNP but no LD	SNP but no LD & LD in non-coding area
6	10850365	10855637	CsaV3_6G014940	gene	Fatty acyl-CoA reductase	NA	NA	NA	NA	SNP but no LD & LD and coding area	LD and coding area & SNP but no LD & LD in non-coding area
6	10859277	10867247	CsaV3_6G014950	gene	Protein HIRA	NA	NA	NA	NA	SNP but no LD & LD and coding area	LD and coding area & SNP but no LD
6	10868313	10871091	CsaV3_6G014960	gene	Ribosomal protein	NA	NA	NA	NA	SNP but no LD & LD and coding area	LD and coding area & SNP but no LD
6	10874374	10875724	CsaV3_6G014970	gene	Protein bic1	NA	NA	NA	NA	SNP but no LD	SNP but no LD
6	10879323	10885618	CsaV3_6G014980	gene	Transcription factor like	NA	NA	NA	NA	SNP but no LD	LD and coding area & SNP but no LD
6	10904489	10906163	CsaV3_6G014990	gene	Terminal flower 1	NA	NA	NA	NA	SNP but no LD & LD and coding area	LD and coding area & SNP but no LD
6	10910066	10910776	CsaV3_6G015000	gene	alpha/beta-Hydrolases superfamily protein	NA	NA	NA	NA	No SNP	No SNP
6	10911346	10912377	CsaV3_6G015010	gene	ABSCISIC ACID-INSENSITIVE 5-like protein 1	NA	NA	NA	NA	SNP but no LD & LD and coding area	LD and coding area & SNP but no LD
6	10925659	10926037	CsaV3_6G015020	gene	ABSCISIC ACID-INSENSITIVE 5-like protein 1 isoform X2	NA	NA	NA	NA	LD and coding area & SNP but no LD	SNP but no LD & LD and coding area
6	10929536	10933321	CsaV3_6G015030	gene	ABSCISIC ACID-INSENSITIVE 5-like protein 1	NA	NA	NA	NA	LD and coding area & SNP but no LD	SNP but no LD & LD and coding area
6	10934241	10941916	CsaV3_6G015040	gene	Poly [ADP-ribose] polymerase	NA	NA	NA	NA	LD and coding area & LD in non-coding area	LD in non-coding area & LD and coding area & SNP but no LD
6	10939576	10940742	CsaV3_6G015050	gene	CMP-N-acetylneuraminate-beta-galactosamide-alpha-2,3-sialyltransferase 1	NA	NA	NA	NA	No SNP	No SNP
6	10944640	10946803	CsaV3_6G015060	gene	Zinc finger A20 and AN1 domain stress-associated protein	NA	NA	NA	NA	LD and coding area	LD and coding area
6	10947557	10955441	CsaV3_6G015070	gene	protein SUPPRESSOR OF K(+) TRANSPORT GROWTH DEFECT 1	NA	NA	NA	NA	LD and coding area	LD and coding area
6	10956164	10964846	CsaV3_6G015080	gene	Glucose-1-phosphate adenylyltransferase	NA	NA	NA	NA	LD and coding area	LD and coding area
6	10957787	10958863	CsaV3_6G015090	gene	Aldose 1-epimerase	NA	NA	NA	NA	No SNP	No SNP
6	10966909	10970779	CsaV3_6G015100	gene	E3 ubiquitin-protein ligase RHF2A-like protein	NA	NA	NA	NA	SNP but no LD	SNP but no LD
6	10972022	10975226	CsaV3_6G015110	gene	Peroxiredoxin, putative	NA	NA	NA	NA	SNP but no LD	SNP but no LD
6	10976098	10977090	CsaV3_6G015120	gene	DNA polymerase epsilon subunit B like	NA	NA	NA	NA	SNP but no LD & LD and coding area	LD and coding area & SNP but no LD
6	10978344	10982661	CsaV3_6G015130	gene	Protein trichome birefringence-like	NA	NA	NA	NA	SNP but no LD & LD and coding area	LD and coding area & SNP but no LD
6	10988978	10990005	CsaV3_6G015140	gene	Unknown protein	NA	NA	NA	NA	SNP but no LD & LD and coding area	LD and coding area & SNP but no LD
6	10992611	10996741	CsaV3_6G015150	gene	stem-specific protein TSJT1-like	NA	NA	NA	NA	SNP but no LD & LD and coding area	LD and coding area & SNP but no LD
6	11010803	11019504	CsaV3_6G015160	gene	Protein kinase, putative	NA	NA	NA	NA	SNP but no LD	SNP but no LD
6	11019623	11020444	CsaV3_6G015170	gene	Unknown protein	NA	NA	NA	NA	No SNP	No SNP
6	11031811	11035320	CsaV3_6G015180	gene	DUF688 domain-containing protein	NA	NA	NA	NA	LD and coding area & SNP but no LD	SNP but no LD & LD and coding area
6	11037036	11042759	CsaV3_6G015190	gene	Tyrosine aminotransferase	NA	NA	NA	NA	LD and coding area	LD and coding area
6	11052618	11060573	CsaV3_6G015200	gene	E3 ubiquitin-protein ligase RING2	NA	NA	NA	NA	SNP but no LD	SNP but no LD
6	11053894	11054049	CsaV3_6G015210	gene	Unknown protein	NA	NA	NA	NA	No SNP	No SNP
6	11062357	11073533	CsaV3_6G015220	gene	transmembrane E3 ubiquitin-protein ligase 1-like	NA	NA	NA	NA	SNP but no LD & LD and coding area	LD and coding area & SNP but no LD
6	11090759	11092873	CsaV3_6G015230	gene	transcription factor TCP4-like	NA	NA	NA	NA	SNP but no LD	SNP but no LD
6	11098878	11102140	CsaV3_6G015240	gene	DNA ligase 1	NA	NA	NA	NA	SNP but no LD & LD and coding area	LD and coding area & SNP but no LD
6	11102419	11108260	CsaV3_6G015250	gene	Plastidic glucose transporter like	NA	NA	NA	NA	SNP but no LD & LD and coding area	LD and coding area & SNP but no LD
6	11113888	11118685	CsaV3_6G015260	gene	Nucleobase-ascorbate transporter	NA	NA	NA	NA	SNP but no LD & LD in non-coding area	LD in non-coding area & SNP but no LD
6	11124743	11127335	CsaV3_6G015270	gene	Reticulon-like protein	NA	NA	NA	NA	SNP but no LD	SNP but no LD
6	11130037	11136667	CsaV3_6G015280	gene	Kinase family protein	NA	NA	NA	NA	SNP but no LD & LD and coding area	LD and coding area & SNP but no LD
6	11139026	11139451	CsaV3_6G015290	gene	Unknown protein	NA	NA	NA	NA	SNP but no LD & LD and coding area	LD and coding area & SNP but no LD
6	11140310	11142184	CsaV3_6G015300	gene	Multiprotein bridging factor 1	NA	NA	NA	NA	SNP but no LD & LD and coding area	LD and coding area & SNP but no LD
6	11146994	11149053	CsaV3_6G015310	gene	Unknown protein	NA	NA	NA	NA	SNP but no LD & LD and coding area	LD and coding area & SNP but no LD
6	11151708	11162919	CsaV3_6G015320	gene	Plant cysteine oxidase	NA	NA	NA	NA	SNP but no LD & LD and coding area	LD and coding area & SNP but no LD
6	11169853	11175625	CsaV3_6G015330	gene	MYB-like transcription factor family protein	NA	NA	NA	NA	SNP but no LD	SNP but no LD & LD in non-coding area
6	11188482	11194227	CsaV3_6G015340	gene	AUGMIN subunit 2	NA	NA	NA	NA	SNP but no LD	SNP but no LD
6	11195745	11203168	CsaV3_6G015350	gene	G1/S-specific cyclin-E protein	NA	NA	NA	NA	SNP but no LD	SNP but no LD
6	11195963	11196211	CsaV3_6G015360	gene	Unknown protein	NA	NA	NA	NA	No SNP	No SNP
6	11200783	11203169	CsaV3_6G015370	gene	Small ubiquitin-related modifier	NA	NA	NA	NA	No SNP	No SNP
6	11216836	11217087	CsaV3_6G015380	gene	Unknown protein	NA	NA	NA	NA	SNP but no LD	SNP but no LD
6	11242514	11245888	CsaV3_6G015390	gene	Unknown protein	NA	NA	NA	NA	SNP but no LD & LD in non-coding area	LD and coding area & SNP but no LD & LD in non-coding area
6	11272169	11273869	CsaV3_6G015400	gene	1-aminocyclopropane-1-carboxylate oxidase	NA	NA	NA	NA	SNP but no LD	LD and coding area & SNP but no LD
6	11293158	11298412	CsaV3_6G015410	gene	Tyrosine-protein phosphatase	NA	NA	NA	NA	SNP but no LD	LD in non-coding area & SNP but no LD
6	11305402	11305962	CsaV3_6G015420	gene	Unknown protein	NA	NA	NA	NA	SNP but no LD	SNP but no LD
6	11336743	11336905	CsaV3_6G015430	gene	Unknown protein	NA	NA	NA	NA	SNP but no LD	SNP but no LD
6	11350910	11352753	CsaV3_6G015440	gene	Unknown protein	NA	NA	NA	NA	LD in non-coding area	LD in non-coding area
6	11366873	11384353	CsaV3_6G015450	gene	E3 ubiquitin-protein ligase COP1	NA	NA	NA	NA	LD in non-coding area	LD in non-coding area
6	11395226	11395562	CsaV3_6G015460	gene	Unknown protein	NA	NA	NA	NA	LD and coding area	LD and coding area
6	11415829	11420779	CsaV3_6G015470	gene	zinc finger CCCH domain-containing protein 3-like	NA	NA	NA	NA	LD and coding area	LD and coding area
6	11439315	11439850	CsaV3_6G015480	gene	Unknown protein	NA	NA	NA	NA	SNP but no LD	LD and coding area & SNP but no LD
6	11449003	11449191	CsaV3_6G015490	gene	Unknown protein	NA	NA	NA	NA	LD and coding area & SNP but no LD	LD and coding area & SNP but no LD
6	11454171	11454840	CsaV3_6G015500	gene	Unknown protein	NA	NA	NA	NA	No SNP	No SNP
6	11476337	11477672	CsaV3_6G015510	gene	ethylene-responsive transcription factor 3-like	NA	NA	NA	NA	LD and coding area & SNP but no LD	LD and coding area & SNP but no LD
6	11493108	11496364	CsaV3_6G015520	gene	Triacylglycerol lipase 2, putative	NA	NA	NA	NA	SNP but no LD	SNP but no LD
6	11500539	11504597	CsaV3_6G015530	gene	Lipase	NA	NA	NA	NA	No SNP	No SNP
6	11510212	11514399	CsaV3_6G015540	gene	Protein disulfide isomerase-like	NA	NA	NA	NA	SNP but no LD	SNP but no LD
6	11514588	11521871	CsaV3_6G015550	gene	centromere/kinetochore protein zw10 homolog	NA	NA	NA	NA	SNP but no LD	SNP but no LD
6	11529267	11533187	CsaV3_6G015560	gene	Lipid-A-disaccharide synthase	NA	NA	NA	NA	No SNP	No SNP
6	11541211	11553583	CsaV3_6G015570	gene	WLM domain containing protein	NA	NA	NA	NA	SNP but no LD	SNP but no LD
6	11556204	11563924	CsaV3_6G015580	gene	3-oxoacyl-[acyl-carrier-protein] synthase	NA	NA	NA	NA	SNP but no LD	SNP but no LD
6	11564161	11565508	CsaV3_6G015590	gene	Retrovirus-related Pol polyprotein from transposon TNT 1-94	NA	NA	NA	NA	LD and coding area	LD and coding area
6	11567982	11570766	CsaV3_6G015600	gene	F-box/FBD/LRR-repeat protein At1g78750-like	NA	NA	NA	NA	LD and coding area	LD and coding area
6	11576543	11577833	CsaV3_6G015610	gene	heat stress transcription factor A-4c-like	NA	NA	NA	NA	LD and coding area	LD and coding area
6	11585575	11595956	CsaV3_6G015620	gene	transcription elongation factor B polypeptide 3-like	NA	NA	NA	NA	LD and coding area	LD and coding area
6	11596732	11601611	CsaV3_6G015630	gene	Citrate synthase	NA	NA	NA	NA	LD and coding area	LD and coding area
6	11603572	11603914	CsaV3_6G015640	gene	Unknown protein	NA	NA	NA	NA	SNP but no LD	SNP but no LD
6	11604234	11612089	CsaV3_6G015650	gene	Ubiquinone biosynthesis O-methyltransferase	NA	NA	NA	NA	LD and coding area	LD and coding area
6	11631462	11634106	CsaV3_6G015660	gene	piriformospora indica-insensitive protein 2-like	NA	NA	NA	NA	LD and coding area	LD and coding area
6	11634781	11641329	CsaV3_6G015670	gene	serine/threonine-protein phosphatase 7 long form homolog	NA	NA	NA	NA	LD in non-coding area	LD in non-coding area
6	11645258	11654196	CsaV3_6G015680	gene	Serine/threonine-protein phosphatase	NA	NA	NA	NA	LD and coding area	LD and coding area
6	11654256	11654969	CsaV3_6G015690	gene	Unknown protein	NA	NA	NA	NA	No SNP	No SNP
6	11664478	11667900	CsaV3_6G015700	gene	DNA-directed RNA polymerases II and IV subunit 5A-like	NA	NA	NA	NA	LD and coding area & SNP but no LD	LD and coding area & SNP but no LD
6	11664729	11664884	CsaV3_6G015710	gene	Unknown protein	NA	NA	NA	NA	No SNP	No SNP
6	11672362	11672952	CsaV3_6G015720	gene	Ulp1 protease family, C-terminal catalytic domain containing protein	NA	NA	NA	NA	SNP but no LD	SNP but no LD
6	11678326	11681398	CsaV3_6G015730	gene	Elongation factor 2	NA	NA	NA	NA	SNP but no LD	SNP but no LD
6	11696391	11711901	CsaV3_6G015740	gene	Protein kinase, putative	NA	NA	NA	NA	LD in non-coding area & SNP but no LD	LD in non-coding area & SNP but no LD
6	11732331	11735506	CsaV3_6G015750	gene	Elongation factor 2	NA	NA	NA	NA	SNP but no LD	SNP but no LD
6	11737409	11738747	CsaV3_6G015760	gene	HVA22-like protein	NA	NA	NA	NA	SNP but no LD	SNP but no LD
6	11768855	11777768	CsaV3_6G015770	gene	MADS box transcription factor AGAMOUS	NA	NA	NA	NA	LD and coding area	LD and coding area
6	11780018	11785579	CsaV3_6G015780	gene	Hexosyltransferase	NA	NA	NA	NA	LD and coding area	LD and coding area
6	11813735	11813977	CsaV3_6G015790	gene	Unknown protein	NA	NA	NA	NA	LD and coding area	LD and coding area
6	11822803	11826091	CsaV3_6G015800	gene	Secretion-regulating guanine nucleotide exchange factor	NA	NA	NA	NA	LD and coding area	SNP but no LD & LD and coding area
6	11825189	11826837	CsaV3_6G015810	gene	protodermal factor 1-like	NA	NA	NA	NA	LD and coding area	SNP but no LD & LD and coding area
6	11828926	11829419	CsaV3_6G015820	gene	Unknown protein	NA	NA	NA	NA	LD and coding area	SNP but no LD & LD and coding area
6	11829887	11833481	CsaV3_6G015830	gene	peroxisomal and mitochondrial division factor 2	NA	NA	NA	NA	LD and coding area	SNP but no LD & LD and coding area
6	11833552	11837974	CsaV3_6G015840	gene	Mitogen-activated protein kinase	NA	NA	NA	NA	LD and coding area	LD and coding area
6	11865875	11869795	CsaV3_6G015850	gene	GDSL esterase/lipase At2g30310-like	NA	NA	NA	NA	LD and coding area	LD and coding area
6	11869831	11870166	CsaV3_6G015860	gene	GDSL esterase/lipase At2g30310-like	NA	NA	NA	NA	LD and coding area	LD and coding area
6	11870243	11871585	CsaV3_6G015870	gene	GDSL esterase/lipase At2g30310-like	NA	NA	NA	NA	LD and coding area	LD in non-coding area & LD and coding area
6	11872568	11885414	CsaV3_6G015880	gene	N-alpha-acetyltransferase 25, NatB auxiliary subunit like	NA	NA	NA	NA	LD in non-coding area	LD in non-coding area
6	11886202	11890243	CsaV3_6G015890	gene	Zinc finger HIT domain-containing 1	NA	NA	NA	NA	SNP but no LD	SNP but no LD
6	11913044	11918190	CsaV3_6G015900	gene	Mitochondrial carrier protein	NA	NA	NA	NA	No SNP	No SNP
6	11917571	11917890	CsaV3_6G015910	gene	Unknown protein	NA	NA	NA	NA	No SNP	No SNP
6	11920449	11923537	CsaV3_6G015920	gene	Glucan endo-1,3-beta-glucosidase	NA	NA	NA	NA	No SNP	No SNP
6	11927402	11928480	CsaV3_6G015930	gene	LOB domain-containing protein 12-like	NA	NA	NA	NA	No SNP	No SNP
6	11931025	11933511	CsaV3_6G015940	gene	UDP-glycosyltransferase 87A1-like	NA	NA	NA	NA	No SNP	No SNP
6	11935002	11936842	CsaV3_6G015950	gene	UDP-glycosyltransferase 87A1-like	NA	NA	NA	NA	LD and coding area	LD and coding area
6	11945369	11949899	CsaV3_6G015960	gene	Protein kinase, putative	NA	NA	NA	NA	SNP but no LD	SNP but no LD
6	11955792	11965665	CsaV3_6G015970	gene	Ubiquitin-activating enzyme E1	NA	NA	NA	NA	SNP but no LD	SNP but no LD
6	11966113	11970244	CsaV3_6G015980	gene	LRR repeats and ubiquitin-like domain-containing protein	NA	NA	NA	NA	SNP but no LD	SNP but no LD
6	11973384	11975650	CsaV3_6G015990	gene	Glutaredoxin family protein, putative	NA	NA	NA	NA	SNP but no LD	SNP but no LD
6	11983801	11987327	CsaV3_6G016000	gene	Receptor protein kinase, putative	NA	NA	NA	NA	LD and coding area	LD and coding area
6	11988337	11992605	CsaV3_6G016010	gene	Pentatricopeptide repeat-containing protein, chloroplastic	NA	NA	NA	NA	LD and coding area	LD and coding area
6	11999984	12002135	CsaV3_6G016020	gene	Acyl-CoA N-acyltransferase (NAT) superfamily protein, putative	NA	NA	NA	NA	LD and coding area	LD and coding area
6	12009005	12012070	CsaV3_6G016030	gene	BAG family molecular chaperone regulator like	NA	NA	NA	NA	LD and coding area	LD and coding area
6	12013083	12013404	CsaV3_6G016040	gene	Unknown protein	NA	NA	NA	NA	LD and coding area	LD and coding area & SNP but no LD
6	12028109	12028398	CsaV3_6G016050	gene	Unknown protein	NA	NA	NA	NA	LD and coding area	LD and coding area & SNP but no LD
6	12028908	12030945	CsaV3_6G016060	gene	Zinc transporter	NA	NA	NA	NA	LD and coding area	LD and coding area & SNP but no LD
6	12032454	12033016	CsaV3_6G016070	gene	RING-H2 finger protein	NA	NA	NA	NA	LD in non-coding area	LD in non-coding area & LD and coding area
6	12035201	12044027	CsaV3_6G016080	gene	6-phosphofructo-2-kinase/fructose-2, 6-bisphosphatase	NA	NA	NA	NA	LD and coding area	LD and coding area
6	12057359	12062347	CsaV3_6G016090	gene	Asparagine synthetase	NA	NA	NA	NA	LD and coding area	LD and coding area & LD in non-coding area
6	12062689	12070039	CsaV3_6G016100	gene	Chromodomain helicase DNA binding protein	NA	NA	NA	NA	LD and coding area	LD and coding area & SNP but no LD
6	12072324	12076405	CsaV3_6G016110	gene	serine/threonine-protein phosphatase 7 long form homolog	NA	NA	NA	NA	LD in non-coding area	LD in non-coding area & SNP but no LD
6	12078507	12079184	CsaV3_6G016120	gene	Unknown protein	NA	NA	NA	NA	LD and coding area	SNP but no LD & LD and coding area
6	12080580	12081851	CsaV3_6G016130	gene	Unknown protein	NA	NA	NA	NA	SNP but no LD	SNP but no LD
6	12085958	12088611	CsaV3_6G016140	gene	Transposon protein, putative, Mutator sub-class	NA	NA	NA	NA	LD in non-coding area	SNP but no LD & LD in non-coding area
6	12099840	12100598	CsaV3_6G016150	gene	Unknown protein	NA	NA	NA	NA	LD and coding area	LD and coding area
6	12102570	12112003	CsaV3_6G016160	gene	Internal alternative NAD(P)H-ubiquinone oxidoreductase	NA	NA	NA	NA	LD and coding area	LD and coding area
6	12111179	12112399	CsaV3_6G016170	gene	SelT-like protein	NA	NA	NA	NA	LD and coding area	LD and coding area
6	12114956	12118381	CsaV3_6G016180	gene	zinc finger CCCH domain-containing protein 66	NA	NA	NA	NA	No SNP	No SNP
6	12133279	12145150	CsaV3_6G016190	gene	30s ribosomal protein s18	NA	NA	NA	NA	LD and coding area	LD in non-coding area & SNP but no LD
6	12143904	12144842	CsaV3_6G016200	gene	Pyridoxal 5'-phosphate synthase subunit PdxS	NA	NA	NA	NA	No SNP	No SNP
6	12148035	12151749	CsaV3_6G016210	gene	Peptidyl-prolyl cis-trans isomerase	NA	NA	NA	NA	SNP but no LD	SNP but no LD
6	12151859	12159794	CsaV3_6G016220	gene	Smr domain-containing protein	NA	NA	NA	NA	LD in non-coding area	LD in non-coding area
6	12161715	12173575	CsaV3_6G016230	gene	ABC transporter-like	NA	NA	NA	NA	LD and coding area	LD and coding area & SNP but no LD
6	12178498	12184563	CsaV3_6G016240	gene	DNA damage-binding protein 2	NA	NA	NA	NA	No SNP	No SNP
6	12193124	12196005	CsaV3_6G016250	gene	Alkyl transferase	NA	NA	NA	NA	LD and coding area	LD and coding area
6	12196661	12200790	CsaV3_6G016260	gene	Non-specific phospholipase	NA	NA	NA	NA	LD and coding area	LD and coding area
6	12201885	12213183	CsaV3_6G016270	gene	villin-1	NA	NA	NA	NA	LD and coding area	LD and coding area
6	12217042	12217430	CsaV3_6G016280	gene	Unknown protein	NA	NA	NA	NA	SNP but no LD	SNP but no LD
6	12220122	12220671	CsaV3_6G016290	gene	pleckstrin homology domain-containing protein 1	NA	NA	NA	NA	SNP but no LD	SNP but no LD
6	12221617	12224716	CsaV3_6G016300	gene	NAD(P)H dehydrogenase (Quinone)	NA	NA	NA	NA	SNP but no LD	SNP but no LD
6	12225834	12234099	CsaV3_6G016310	gene	Cell division control protein	NA	NA	NA	NA	SNP but no LD	SNP but no LD
6	12233878	12234108	CsaV3_6G016320	gene	Unknown protein	NA	NA	NA	NA	No SNP	No SNP
6	12242681	12248808	CsaV3_6G016330	gene	Tetratricopeptide repeat (TPR)-like superfamily protein	NA	NA	NA	NA	SNP but no LD	SNP but no LD
6	12247447	12248553	CsaV3_6G016340	gene	C2H2-like zinc finger protein	NA	NA	NA	NA	No SNP	No SNP
6	12256956	12258305	CsaV3_6G016350	gene	Thylakoid soluble phosphoprotein	NA	NA	NA	NA	SNP but no LD	SNP but no LD
6	12259020	12259355	CsaV3_6G016360	gene	JOSEPHIN-like protein, putative	NA	NA	NA	NA	SNP but no LD	SNP but no LD
6	12260880	12261849	CsaV3_6G016370	gene	josephin-like protein	NA	NA	NA	NA	SNP but no LD	SNP but no LD
6	12261331	12268424	CsaV3_6G016380	gene	50S ribosomal protein L4	NA	NA	NA	NA	SNP but no LD	SNP but no LD
6	12261875	12262421	CsaV3_6G016390	gene	Unknown protein	NA	NA	NA	NA	No SNP	No SNP
6	12273500	12276129	CsaV3_6G016400	gene	Transcription factor DIVARICATA	NA	NA	NA	NA	SNP but no LD	LD and coding area & SNP but no LD
6	12291966	12297146	CsaV3_6G016410	gene	protein NRT1/ PTR FAMILY 8.1-like	NA	NA	NA	NA	No SNP	No SNP
6	12295284	12297011	CsaV3_6G016420	gene	UPF0503 protein At3g09070, chloroplastic	NA	NA	NA	NA	No SNP	No SNP
6	12302899	12304498	CsaV3_6G016430	gene	acyl-coenzyme A thioesterase 13-like	NA	NA	NA	NA	SNP but no LD	LD and coding area & SNP but no LD
6	12308600	12313295	CsaV3_6G016440	gene	Receptor protein kinase, putative,expressed	NA	NA	NA	NA	SNP but no LD	SNP but no LD
6	12314037	12324323	CsaV3_6G016450	gene	Alpha-1,4 glucan phosphorylase	NA	NA	NA	NA	SNP but no LD & LD in non-coding area	LD in non-coding area & SNP but no LD
6	12314044	12314408	CsaV3_6G016460	gene	Unknown protein	NA	NA	NA	NA	No SNP	No SNP
6	12325559	12325813	CsaV3_6G016470	gene	Unknown protein	NA	NA	NA	NA	No SNP	No SNP
6	12334564	12340025	CsaV3_6G016480	gene	IRK-interacting protein	NA	NA	NA	NA	LD and coding area	LD and coding area
6	12337491	12346012	CsaV3_6G016490	gene	Mitochondrial uncoupling protein, putative	NA	NA	NA	NA	LD and coding area	LD and coding area
6	12345437	12346334	CsaV3_6G016500	gene	Unknown protein	NA	NA	NA	NA	LD and coding area	LD and coding area
6	12346390	12348503	CsaV3_6G016510	gene	Proliferating cell nuclear antigen	NA	NA	NA	NA	SNP but no LD	SNP but no LD
6	12350517	12357841	CsaV3_6G016520	gene	neutral ceramidase-like	NA	NA	NA	NA	SNP but no LD	SNP but no LD
6	12359922	12362394	CsaV3_6G016530	gene	28S ribosomal S34 protein	NA	NA	NA	NA	SNP but no LD	SNP but no LD
6	12363794	12368525	CsaV3_6G016540	gene	Kinase family protein	NA	NA	NA	NA	SNP but no LD	SNP but no LD
6	12374783	12380500	CsaV3_6G016550	gene	DUF3527 domain-containing protein	NA	NA	NA	NA	LD and coding area	LD and coding area
6	12402437	12405878	CsaV3_6G016560	gene	Ras-related protein like	NA	NA	NA	NA	No SNP	No SNP
6	12407663	12416416	CsaV3_6G016570	gene	Myosin heavy chain-like protein	NA	NA	NA	NA	LD and coding area	SNP but no LD & LD and coding area
6	12417280	12417591	CsaV3_6G016580	gene	Unknown protein	NA	NA	NA	NA	No SNP	No SNP
6	12418387	12422307	CsaV3_6G016590	gene	protein plastid transcriptionally active 16, chloroplastic	NA	NA	NA	NA	No SNP	No SNP
6	12430458	12435771	CsaV3_6G016600	gene	transcription initiation factor IIA subunit 1	NA	NA	NA	NA	LD in non-coding area	LD in non-coding area
6	12440855	12447915	CsaV3_6G016610	gene	Ribulose bisphosphate carboxylase/oxygenase activase	NA	NA	NA	NA	LD and coding area	LD and coding area
6	12445460	12447768	CsaV3_6G016620	gene	Pentatricopeptide repeat-containing protein	NA	NA	NA	NA	No SNP	No SNP
6	12455004	12456927	CsaV3_6G016630	gene	Chaperone protein DnaJ	NA	NA	NA	NA	LD in non-coding area	LD in non-coding area
6	12458221	12458973	CsaV3_6G016640	gene	pentatricopeptide repeat-containing protein At5g59600	NA	NA	NA	NA	No SNP	No SNP
6	12460237	12461130	CsaV3_6G016650	gene	transcription factor PCL1	NA	NA	NA	NA	No SNP	No SNP
6	12462402	12465155	CsaV3_6G016660	gene	Transmembrane protein	NA	NA	NA	NA	LD and coding area	LD and coding area
6	12464513	12471202	CsaV3_6G016670	gene	pumilio homolog 1-like	NA	NA	NA	NA	LD and coding area	LD and coding area
6	12480978	12484379	CsaV3_6G016680	gene	E3 ubiquitin-protein ligase RING1	NA	NA	NA	NA	LD and coding area	LD and coding area
6	12491830	12492053	CsaV3_6G016690	gene	Unknown protein	NA	NA	NA	NA	No SNP	No SNP
6	12508410	12514626	CsaV3_6G016700	gene	ATP-dependent zinc metalloprotease FTSH protein	NA	NA	NA	NA	LD and coding area	LD and coding area
6	12515222	12518430	CsaV3_6G016710	gene	Unknown protein	NA	NA	NA	NA	LD in non-coding area	LD in non-coding area
6	12518506	12520469	CsaV3_6G016720	gene	M-phase phosphoprotein 6	NA	NA	NA	NA	LD and coding area	LD and coding area
6	12522104	12525091	CsaV3_6G016730	gene	scarecrow-like protein 34	NA	NA	NA	NA	LD and coding area	LD and coding area
6	12529293	12534008	CsaV3_6G016740	gene	telomere repeat-binding protein 5-like	NA	NA	NA	NA	LD and coding area	LD and coding area
6	12532836	12534669	CsaV3_6G016750	gene	Unknown protein	NA	NA	NA	NA	LD and coding area	LD and coding area
6	12535660	12539110	CsaV3_6G016760	gene	Rab5-interacting family protein	NA	NA	NA	NA	LD and coding area	LD and coding area
6	12545225	12547156	CsaV3_6G016770	gene	Expansin	NA	NA	NA	NA	LD and coding area	LD and coding area
6	12548202	12558815	CsaV3_6G016780	gene	30S ribosomal protein S7, chloroplastic	NA	NA	NA	NA	LD and coding area	LD and coding area
6	12558346	12561463	CsaV3_6G016790	gene	Protein kinase	NA	NA	NA	NA	LD and coding area	LD and coding area
6	12563836	12567454	CsaV3_6G016800	gene	Protein kinase	NA	NA	NA	NA	LD and coding area	LD and coding area
6	12568598	12571986	CsaV3_6G016810	gene	Pentatricopeptide repeat-containing protein, mitochondrial	NA	NA	NA	NA	No SNP	No SNP
6	12572208	12576018	CsaV3_6G016820	gene	Protein kinase	NA	NA	NA	NA	No SNP	No SNP
6	12575419	12575666	CsaV3_6G016830	gene	Unknown protein	NA	NA	NA	NA	No SNP	No SNP
6	12575670	12575948	CsaV3_6G016840	gene	Unknown protein	NA	NA	NA	NA	No SNP	No SNP
6	12577210	12579937	CsaV3_6G016850	gene	Triosephosphate isomerase	NA	NA	NA	NA	No SNP	No SNP
6	12583294	12587419	CsaV3_6G016860	gene	CAX-interacting protein 4	NA	NA	NA	NA	LD in non-coding area	LD in non-coding area
6	12588304	12594100	CsaV3_6G016870	gene	Protein trm32	NA	NA	NA	NA	LD and coding area	LD and coding area
6	12600999	12612975	CsaV3_6G016890	gene	Protein kinase domain	NA	NA	NA	NA	LD and coding area	SNP but no LD & LD and coding area
6	12600999	12604377	CsaV3_6G016880	gene	Protein phosphatase 2C family protein	NA	NA	NA	NA	No SNP	No SNP
6	12612125	12612293	CsaV3_6G016900	gene	Unknown protein	NA	NA	NA	NA	LD and coding area	SNP but no LD & LD and coding area
6	12623375	12624148	CsaV3_6G016910	gene	Unknown protein	NA	NA	NA	NA	SNP but no LD	SNP but no LD
6	12625474	12628565	CsaV3_6G016920	gene	26S proteasome non-ATPase regulatory subunit 11 homolog	NA	NA	NA	NA	SNP but no LD	SNP but no LD
6	12632147	12634545	CsaV3_6G016930	gene	60S Ribosomal protein	NA	NA	NA	NA	No SNP	No SNP
6	12639607	12643081	CsaV3_6G016940	gene	E3 ubiquitin-protein ligase XBAT31	NA	NA	NA	NA	No SNP	No SNP
6	12646029	12651292	CsaV3_6G016950	gene	S-acyltransferase	NA	NA	NA	NA	SNP but no LD	SNP but no LD
6	12659968	12664559	CsaV3_6G016960	gene	RING-type E3 ubiquitin transferase	NA	NA	NA	NA	No SNP	No SNP
6	12669120	12671483	CsaV3_6G016970	gene	dof zinc finger protein DOF3.6	NA	NA	NA	NA	No SNP	No SNP
6	12682157	12683793	CsaV3_6G016980	gene	Transmembrane protein	NA	NA	NA	NA	SNP but no LD	SNP but no LD
6	12685657	12685995	CsaV3_6G016990	gene	Unknown protein	NA	NA	NA	NA	No SNP	No SNP
6	12686308	12687816	CsaV3_6G017000	gene	HSP20-like chaperones superfamily protein	NA	NA	NA	NA	SNP but no LD	SNP but no LD
6	12691165	12692257	CsaV3_6G017010	gene	Glyoxalase family protein, expressed	NA	NA	NA	NA	No SNP	No SNP
6	12693631	12699362	CsaV3_6G017020	gene	Sec14 cytosolic factor	NA	NA	NA	NA	No SNP	No SNP
6	12703873	12704547	CsaV3_6G017030	gene	histone H4	NA	NA	NA	NA	No SNP	No SNP
6	12706599	12711020	CsaV3_6G017040	gene	histone H4	NA	NA	NA	NA	No SNP	No SNP
6	12717922	12722350	CsaV3_6G017050	gene	histone H4	NA	NA	NA	NA	SNP but no LD	SNP but no LD
6	12723347	12723872	CsaV3_6G017060	gene	Unknown protein	NA	NA	NA	NA	No SNP	No SNP
6	12724432	12724647	CsaV3_6G017070	gene	Unknown protein	NA	NA	NA	NA	No SNP	No SNP
6	12724857	12725741	CsaV3_6G017080	gene	Unknown protein	NA	NA	NA	NA	LD in non-coding area	SNP but no LD & LD in non-coding area
6	12725941	12726168	CsaV3_6G017090	gene	Unknown protein	NA	NA	NA	NA	SNP but no LD	SNP but no LD
6	12728364	12730301	CsaV3_6G017100	gene	Unknown protein	NA	NA	NA	NA	LD in non-coding area	LD in non-coding area
6	12730443	12733526	CsaV3_6G017110	gene	histone H4	NA	NA	NA	NA	No SNP	No SNP
6	12735905	12736216	CsaV3_6G017120	gene	histone H4	NA	NA	NA	NA	No SNP	No SNP
6	12738989	12739311	CsaV3_6G017130	gene	Unknown protein	NA	NA	NA	NA	LD and coding area	LD and coding area
6	12739829	12741406	CsaV3_6G017140	gene	THO complex subunit 4A	NA	NA	NA	NA	LD in non-coding area	LD in non-coding area
6	12741932	12743581	CsaV3_6G017150	gene	Histone H2B	NA	NA	NA	NA	No SNP	No SNP
6	12748998	12749258	CsaV3_6G017160	gene	Unknown protein	NA	NA	NA	NA	No SNP	No SNP
6	12751769	12758126	CsaV3_6G017170	gene	Histone-arginine methyltransferase, putative	NA	NA	NA	NA	No SNP	No SNP
6	12759743	12759996	CsaV3_6G017180	gene	Unknown protein	NA	NA	NA	NA	No SNP	No SNP
6	12760556	12763802	CsaV3_6G017190	gene	Rapid ALkalinization Factor	NA	NA	NA	NA	SNP but no LD	SNP but no LD
6	12771046	12773599	CsaV3_6G017200	gene	40S ribosomal protein S21	NA	NA	NA	NA	LD and coding area & SNP but no LD	LD and coding area & SNP but no LD
6	12775457	12778307	CsaV3_6G017210	gene	Vesicle-associated membrane protein, putative	NA	NA	NA	NA	LD in non-coding area & SNP but no LD	LD in non-coding area & SNP but no LD & LD and coding area
6	12782588	12784518	CsaV3_6G017220	gene	flowering-promoting factor 1-like protein 1	NA	NA	NA	NA	No SNP	No SNP
6	12789148	12790470	CsaV3_6G017230	gene	protein SRC2-like isoform X1	NA	NA	NA	NA	No SNP	No SNP
6	12792053	12792505	CsaV3_6G017240	gene	Unknown protein	NA	NA	NA	NA	No SNP	No SNP
6	12793111	12793377	CsaV3_6G017250	gene	protein SRC2-like isoform X1	NA	NA	NA	NA	SNP but no LD	SNP but no LD & LD and coding area
6	12805917	12811772	CsaV3_6G017260	gene	Mitochondrial carrier protein	NA	NA	NA	NA	SNP but no LD	SNP but no LD & LD and coding area
6	12809960	12815229	CsaV3_6G017270	gene	Dynein beta chain, ciliary protein	NA	NA	NA	NA	LD in non-coding area & SNP but no LD	LD in non-coding area & LD and coding area
6	12817061	12822042	CsaV3_6G017280	gene	Arginine-glutamic acid dipeptide repeats protein	NA	NA	NA	NA	SNP but no LD	SNP but no LD & LD and coding area
6	12826302	12826529	CsaV3_6G017290	gene	Unknown protein	NA	NA	NA	NA	SNP but no LD	LD and coding area & SNP but no LD
6	12830137	12836637	CsaV3_6G017300	gene	cullin-1	NA	NA	NA	NA	SNP but no LD	LD in non-coding area & SNP but no LD & LD and coding area
6	12838228	12840229	CsaV3_6G017310	gene	Pentatricopeptide repeat-containing protein	NA	NA	NA	NA	SNP but no LD	SNP but no LD & LD and coding area
6	12840585	12848462	CsaV3_6G017320	gene	Zinc finger, CW-type	NA	NA	NA	NA	LD and coding area & SNP but no LD	LD and coding area & SNP but no LD
6	12856345	12864021	CsaV3_6G017330	gene	sucrose nonfermenting 4-like protein	NA	NA	NA	NA	SNP but no LD	LD and coding area & SNP but no LD
6	12866269	12871164	CsaV3_6G017340	gene	Transcription termination factor like	NA	NA	NA	NA	SNP but no LD	SNP but no LD & LD and coding area
6	12871452	12880001	CsaV3_6G017350	gene	anaphase-promoting complex subunit 7	NA	NA	NA	NA	SNP but no LD	LD and coding area & SNP but no LD
6	12878288	12879822	CsaV3_6G017360	gene	Glutaredoxin family protein	NA	NA	NA	NA	No SNP	No SNP
6	12891216	12892172	CsaV3_6G017370	gene	Glutaredoxin family protein	NA	NA	NA	NA	SNP but no LD	SNP but no LD & LD and coding area
6	12898285	12906335	CsaV3_6G017380	gene	Chromatin-remodeling complex ATPase	NA	NA	NA	NA	SNP but no LD	LD and coding area & SNP but no LD
6	12908080	12908781	CsaV3_6G017390	gene	Rapid ALkalinization Factor	NA	NA	NA	NA	SNP but no LD	SNP but no LD & LD and coding area
6	12913955	12917814	CsaV3_6G017400	gene	NAD(P)-binding Rossmann-fold superfamily protein	NA	NA	NA	NA	SNP but no LD	LD and coding area
6	12919698	12922012	CsaV3_6G017410	gene	CASP-like protein	NA	NA	NA	NA	SNP but no LD	SNP but no LD & LD and coding area
6	12923294	12924139	CsaV3_6G017420	gene	Unknown protein	NA	NA	NA	NA	No SNP	No SNP
6	12940493	12940930	CsaV3_6G018420	gene	1-aminocyclopropane-1-carboxylate synthase	NA	NA	NA	NA	No SNP	No SNP
6	12941174	12941493	CsaV3_6G018430	gene	Unknown protein	NA	NA	NA	NA	No SNP	No SNP
6	12963032	12964023	CsaV3_6G018440	gene	Unknown protein	NA	NA	NA	NA	NA	SNP but no LD & LD and coding area
6	12977870	12985572	CsaV3_6G018450	gene	ATP synthase protein I -related	NA	NA	NA	NA	NA	LD in non-coding area & LD and coding area
6	13005973	13010646	CsaV3_6G018460	gene	Methyltransferase type 11	NA	NA	NA	NA	NA	SNP but no LD & LD and coding area
6	13033171	13033424	CsaV3_6G018470	gene	Unknown protein	NA	NA	NA	NA	NA	SNP but no LD & LD in non-coding area
6	13053848	13054048	CsaV3_6G018480	gene	Unknown protein	NA	NA	NA	NA	NA	SNP but no LD & LD and coding area
6	13056022	13060674	CsaV3_6G018490	gene	Adaptin ear-binding coat-associated protein 1 NECAP-1	NA	NA	NA	NA	NA	LD in non-coding area & LD and coding area
6	13066449	13067256	CsaV3_6G018500	gene	Protein ROOT HAIR DEFECTIVE 3 homolog	NA	NA	NA	NA	NA	SNP but no LD & LD and coding area
6	13067807	13068095	CsaV3_6G018510	gene	Unknown protein	NA	NA	NA	NA	NA	LD and coding area
6	13094454	13115097	CsaV3_6G018520	gene	Mediator of rna polymerase ii transcription subunit 33a	NA	NA	NA	NA	NA	SNP but no LD
6	13112430	13116343	CsaV3_6G018530	gene	Pentatricopeptide repeat-containing protein	NA	NA	NA	NA	NA	SNP but no LD
6	13120550	13125700	CsaV3_6G018540	gene	Ribosomal protein	NA	NA	NA	NA	NA	SNP but no LD
6	13126632	13132078	CsaV3_6G018550	gene	Serine incorporator	NA	NA	NA	NA	NA	SNP but no LD & LD and coding area
6	13141957	13146853	CsaV3_6G018560	gene	DUF21 domain-containing protein	NA	NA	NA	NA	NA	SNP but no LD
6	13153301	13156436	CsaV3_6G018570	gene	tRNA isopentenyltransferase	NA	NA	NA	NA	NA	LD in non-coding area
6	13169934	13174666	CsaV3_6G018580	gene	Tvp38/tmem64 family membrane protein	NA	NA	NA	NA	NA	LD in non-coding area
6	13180074	13181554	CsaV3_6G018590	gene	Heavy metal-associated domain containing protein	NA	NA	NA	NA	NA	SNP but no LD
6	13181665	13182590	CsaV3_6G018600	gene	Heavy metal-associated isoprenylated plant protein	NA	NA	NA	NA	NA	SNP but no LD
6	13196304	13203293	CsaV3_6G018610	gene	Dual specificity protein phosphatase, putative	NA	NA	NA	NA	NA	SNP but no LD
6	13205536	13208448	CsaV3_6G018620	gene	basic 7S globulin-like	NA	NA	NA	NA	NA	SNP but no LD
6	13210433	13210687	CsaV3_6G018630	gene	Unknown protein	NA	NA	NA	NA	NA	SNP but no LD
6	13211461	13212202	CsaV3_6G018640	gene	Transposase, Ptta/En/Spm	NA	NA	NA	NA	NA	SNP but no LD
6	13212277	13212515	CsaV3_6G018650	gene	Unknown protein	NA	NA	NA	NA	NA	No SNP
6	13223374	13223760	CsaV3_6G018660	gene	En/Spm-like transposon protein, putative	NA	NA	NA	NA	NA	SNP but no LD
6	13237646	13242469	CsaV3_6G018670	gene	protein LIGHT-DEPENDENT SHORT HYPOCOTYLS 10-like	NA	NA	NA	NA	NA	LD and coding area
6	13261792	13267145	CsaV3_6G018680	gene	Unknown protein	NA	NA	NA	NA	NA	LD and coding area
6	13272930	13273083	CsaV3_6G018690	gene	Retrovirus-related Pol polyprotein from transposon 17.6	NA	NA	NA	NA	NA	No SNP
6	13275083	13275418	CsaV3_6G018700	gene	Unknown protein	NA	NA	NA	NA	NA	LD and coding area
6	13280214	13280453	CsaV3_6G018710	gene	Unknown protein	NA	NA	NA	NA	NA	LD and coding area
6	13286911	13288335	CsaV3_6G018720	gene	seed biotin-containing protein SBP65	NA	NA	NA	NA	NA	LD and coding area
6	13293670	13294149	CsaV3_6G018730	gene	Unknown protein	NA	NA	NA	NA	NA	LD and coding area
6	13298905	13301078	CsaV3_6G018740	gene	transcription factor GTE4-like	NA	NA	NA	NA	NA	LD and coding area
6	13318223	13318712	CsaV3_6G018750	gene	CLAVATA3/ESR-RELATED 5	NA	NA	NA	NA	NA	No SNP
6	13375125	13375290	CsaV3_6G018760	gene	Retrovirus-related Pol polyprotein from transposon TNT 1-94	NA	NA	NA	NA	NA	No SNP
6	13379852	13380580	CsaV3_6G018770	gene	Unknown protein	NA	NA	NA	NA	NA	No SNP
6	13390043	13392148	CsaV3_6G018780	gene	E3 ubiquitin-protein ligase RGLG1 isoform X1	NA	NA	NA	NA	NA	No SNP
6	13449842	13450061	CsaV3_6G018790	gene	Unknown protein	NA	NA	NA	NA	NA	LD and coding area
6	13466890	13467493	CsaV3_6G018800	gene	Unknown protein	NA	NA	NA	NA	NA	LD and coding area
6	13474221	13474735	CsaV3_6G018810	gene	Unknown protein	NA	NA	NA	NA	NA	LD and coding area
6	13478745	13478942	CsaV3_6G018820	gene	Unknown protein	NA	NA	NA	NA	NA	LD and coding area
6	13512926	13515085	CsaV3_6G018830	gene	Transcription factor bHLH30	NA	NA	NA	NA	NA	LD and coding area
6	13529113	13534158	CsaV3_6G018840	gene	LOW QUALITY PROTEIN: uncharacterized protein LOC103496373	NA	NA	NA	NA	NA	LD and coding area
6	13544778	13545131	CsaV3_6G018850	gene	Unknown protein	NA	NA	NA	NA	NA	LD in non-coding area
6	13585207	13590466	CsaV3_6G018860	gene	Trichome birefringence-like family	NA	NA	NA	NA	NA	SNP but no LD
6	13597141	13600254	CsaV3_6G018870	gene	Ulp1 protease family, C-terminal catalytic domain-containing protein	NA	NA	NA	NA	NA	LD and coding area
6	13601988	13610467	CsaV3_6G018880	gene	Unknown protein	NA	NA	NA	NA	NA	LD in non-coding area
6	13637373	13637679	CsaV3_6G018890	gene	Unknown protein	NA	NA	NA	NA	NA	No SNP
6	13637941	13650162	CsaV3_6G018900	gene	isoprenylcysteine alpha-carbonyl methylesterase ICME-like	NA	NA	NA	NA	NA	LD in non-coding area
6	13653235	13653393	CsaV3_6G018910	gene	Unknown protein	NA	NA	NA	NA	NA	No SNP
6	13682696	13694582	CsaV3_6G018920	gene	pentatricopeptide repeat-containing protein At3g18110, chloroplastic	NA	NA	NA	NA	NA	SNP but no LD
6	13695355	13695605	CsaV3_6G018930	gene	Unknown protein	NA	NA	NA	NA	NA	No SNP
6	13721060	13722430	CsaV3_6G018940	gene	6,7-dimethyl-8-ribityllumazine synthase	NA	NA	NA	NA	NA	LD and coding area
6	13725821	13727987	CsaV3_6G018950	gene	Cation/H(+) antiporter like	NA	NA	NA	NA	NA	No SNP
6	13759828	13764587	CsaV3_6G018960	gene	WRKY transcription factor	NA	NA	NA	NA	NA	LD and coding area
6	13768058	13772246	CsaV3_6G018970	gene	F-box/LRR-repeat protein 3	NA	NA	NA	NA	NA	LD and coding area
6	13777015	13777482	CsaV3_6G018980	gene	Unknown protein	NA	NA	NA	NA	NA	No SNP
6	13780505	13781873	CsaV3_6G018990	gene	Peroxidase	NA	NA	NA	NA	NA	SNP but no LD
6	13790830	13800153	CsaV3_6G019000	gene	biogenesis of lysosome-related organelles complex 1 subunit 1	NA	NA	NA	NA	NA	No SNP
6	13801029	13802635	CsaV3_6G019010	gene	Peroxidase	NA	NA	NA	NA	NA	SNP but no LD
6	13815526	13817108	CsaV3_6G019020	gene	Peroxidase	NA	NA	NA	NA	NA	SNP but no LD
6	13820985	13821324	CsaV3_6G019030	gene	Transposon protein, putative, CACTA, En/Spm sub-class	NA	NA	NA	NA	NA	SNP but no LD & LD and coding area
6	13836496	13838355	CsaV3_6G019040	gene	Peroxidase	NA	NA	NA	NA	NA	SNP but no LD & LD and coding area
6	13845494	13846279	CsaV3_6G019050	gene	Late embryogenesis abundant protein	NA	NA	NA	NA	NA	No SNP
6	13847653	13851218	CsaV3_6G019060	gene	Non-specific serine/threonine protein kinase	NA	NA	NA	NA	NA	No SNP
6	13852353	13854663	CsaV3_6G019070	gene	Non-specific serine/threonine protein kinase	NA	NA	NA	NA	NA	LD and coding area
6	13859951	13860411	CsaV3_6G019080	gene	Unknown protein	NA	NA	NA	NA	NA	No SNP
6	13866257	13868948	CsaV3_6G019090	gene	transcription repressor OFP17	NA	NA	NA	NA	NA	LD and coding area
6	13870760	13874092	CsaV3_6G019100	gene	Kinase, putative	NA	NA	NA	NA	NA	LD and coding area
6	13933694	13934092	CsaV3_6G019110	gene	Unknown protein	NA	NA	NA	NA	NA	LD and coding area
6	13943824	13944144	CsaV3_6G019120	gene	Retrovirus-related Pol polyprotein from transposon TNT 1-94	NA	NA	NA	NA	NA	LD and coding area
6	13945034	13945500	CsaV3_6G019130	gene	Inosine triphosphate pyrophosphatase family protein	NA	NA	NA	NA	NA	SNP but no LD
6	13947478	13950408	CsaV3_6G019140	gene	Ty3-gypsy retrotransposon protein	NA	NA	NA	NA	NA	SNP but no LD & LD and coding area
6	13956748	13957780	CsaV3_6G019150	gene	Unknown protein	NA	NA	NA	NA	NA	SNP but no LD & LD and coding area
6	13958889	13959757	CsaV3_6G019160	gene	Unknown protein	NA	NA	NA	NA	NA	SNP but no LD & LD and coding area
6	13977553	13994576	CsaV3_6G019170	gene	Insulin-degrading enzyme	NA	NA	NA	NA	NA	SNP but no LD
6	14039530	14047448	CsaV3_6G020170	gene	pectinesterase inhibitor-like	NA	NA	NA	NA	NA	SNP but no LD
6	14051731	14051934	CsaV3_6G020180	gene	Unknown protein	NA	NA	NA	NA	NA	No SNP
6	14067529	14070797	CsaV3_6G020190	gene	pectinesterase inhibitor-like	NA	NA	NA	NA	NA	SNP but no LD
6	14073345	14074578	CsaV3_6G020200	gene	Peptide chain release factor 1	NA	NA	NA	NA	NA	No SNP
6	14085521	14086418	CsaV3_6G020210	gene	E3 ubiquitin-protein ligase upl6	NA	NA	NA	NA	NA	No SNP
6	14098475	14099758	CsaV3_6G020220	gene	pectinesterase inhibitor-like	NA	NA	NA	NA	NA	SNP but no LD
6	14129472	14134629	CsaV3_6G021220	gene	pectinesterase inhibitor-like	NA	NA	NA	NA	NA	SNP but no LD
6	14150830	14155413	CsaV3_6G021230	gene	pectinesterase inhibitor-like	NA	NA	NA	NA	NA	No SNP
6	14164624	14168499	CsaV3_6G021240	gene	E3 ubiquitin-protein ligase UPL6	NA	NA	NA	NA	NA	No SNP
6	14179026	14180283	CsaV3_6G021250	gene	pectinesterase inhibitor-like	NA	NA	NA	NA	NA	No SNP
6	14236238	14241197	CsaV3_6G021260	gene	callose synthase 5	NA	NA	NA	NA	NA	SNP but no LD
6	14302753	14307733	CsaV3_6G021270	gene	protein phosphatase 2C and cyclic nucleotide-binding/kinase domain-containing protein isoform X2	NA	NA	NA	NA	NA	SNP but no LD
6	14310956	14311150	CsaV3_6G021280	gene	Unknown protein	NA	NA	NA	NA	NA	SNP but no LD
6	14355304	14356098	CsaV3_6G021290	gene	E3 ubiquitin-protein ligase ATL42-like	NA	NA	NA	NA	NA	SNP but no LD
6	14356123	14358537	CsaV3_6G021300	gene	E3 ubiquitin-protein ligase ATL42-like	NA	NA	NA	NA	NA	SNP but no LD
6	14359942	14361774	CsaV3_6G021310	gene	E3 ubiquitin-protein ligase ATL42-like	NA	NA	NA	NA	NA	SNP but no LD
6	14362884	14366786	CsaV3_6G021320	gene	ninja-family protein mc410-like	NA	NA	NA	NA	NA	SNP but no LD
6	14383702	14383860	CsaV3_6G021330	gene	Unknown protein	NA	NA	NA	NA	NA	LD and coding area
6	14393474	14396979	CsaV3_6G021340	gene	Ulp1 protease family, C-terminal catalytic domain-containing protein	NA	NA	NA	NA	NA	LD and coding area
6	14407197	14408649	CsaV3_6G021350	gene	Unknown protein	NA	NA	NA	NA	NA	LD and coding area
6	14429510	14429681	CsaV3_6G021360	gene	Unknown protein	NA	NA	NA	NA	NA	No SNP
6	14432360	14433711	CsaV3_6G021370	gene	Unknown protein	NA	NA	NA	NA	NA	LD and coding area
6	14433800	14435057	CsaV3_6G021380	gene	hapless 2	NA	NA	NA	NA	NA	LD and coding area
6	14437607	14438761	CsaV3_6G021390	gene	Unknown protein	NA	NA	NA	NA	NA	LD and coding area
6	14439952	14440212	CsaV3_6G021400	gene	protein SRG1-like	NA	NA	NA	NA	NA	LD and coding area
6	14471300	14471710	CsaV3_6G021410	gene	Unknown protein	NA	NA	NA	NA	NA	LD and coding area
6	14483651	14483922	CsaV3_6G021420	gene	Reticulocyte-binding protein 2 a	NA	NA	NA	NA	NA	LD and coding area
6	14489629	14490605	CsaV3_6G021430	gene	Unknown protein	NA	NA	NA	NA	NA	LD and coding area
6	14492259	14495125	CsaV3_6G021440	gene	E3 ubiquitin-protein ligase RGLG1 isoform X1	NA	NA	NA	NA	NA	LD and coding area
6	14494665	14495053	CsaV3_6G021450	gene	Unknown protein	NA	NA	NA	NA	NA	No SNP
6	14501729	14502505	CsaV3_6G021460	gene	Unknown protein	NA	NA	NA	NA	NA	LD and coding area
6	14511145	14521773	CsaV3_6G021470	gene	V-type proton ATPase subunit a	NA	NA	NA	NA	NA	LD and coding area
6	14531026	14545045	CsaV3_6G021480	gene	Sentrin-specific protease	NA	NA	NA	NA	NA	LD and coding area
6	14535562	14536130	CsaV3_6G021490	gene	Ty3-gypsy retrotransposon protein	NA	NA	NA	NA	NA	No SNP
6	14547619	14551837	CsaV3_6G021500	gene	Arogenate dehydratase	NA	NA	NA	NA	NA	LD and coding area
6	14567183	14569211	CsaV3_6G021510	gene	Dof zinc finger protein	NA	NA	NA	NA	NA	LD and coding area
6	14573033	14573238	CsaV3_6G021520	gene	Unknown protein	NA	NA	NA	NA	NA	LD and coding area
6	14573650	14575121	CsaV3_6G021530	gene	Ribosomal protein S23	NA	NA	NA	NA	NA	LD and coding area
6	14576139	14586643	CsaV3_6G021540	gene	tRNA-splicing endonuclease subunit Sen2	NA	NA	NA	NA	NA	LD and coding area
6	14587078	14592585	CsaV3_6G021550	gene	Interactor of constitutive active ROPs	NA	NA	NA	NA	NA	LD and coding area
6	14598205	14607031	CsaV3_6G021560	gene	Tetraspanin	NA	NA	NA	NA	NA	LD and coding area
6	14601960	14607031	CsaV3_6G021570	gene	Unknown protein	NA	NA	NA	NA	NA	No SNP
6	14608411	14611037	CsaV3_6G021580	gene	LOB domain-containing protein 1-like	NA	NA	NA	NA	NA	LD and coding area
6	14618486	14622430	CsaV3_6G021590	gene	RBR-type E3 ubiquitin transferase	NA	NA	NA	NA	NA	LD and coding area
6	14623079	14626710	CsaV3_6G021600	gene	RBR-type E3 ubiquitin transferase	NA	NA	NA	NA	NA	LD and coding area
6	14627644	14627876	CsaV3_6G021610	gene	Unknown protein	NA	NA	NA	NA	NA	No SNP
6	14629177	14634148	CsaV3_6G021620	gene	Alpha/beta-Hydrolases superfamily protein	NA	NA	NA	NA	NA	LD and coding area
6	14632963	14633710	CsaV3_6G021630	gene	(R)-specific enoyl-CoA hydratase	NA	NA	NA	NA	NA	No SNP
6	14634940	14636824	CsaV3_6G021640	gene	Adenylate kinase isoenzyme 6 homolog	NA	NA	NA	NA	NA	LD and coding area
6	14638202	14643230	CsaV3_6G021650	gene	Exonuclease V	NA	NA	NA	NA	NA	LD and coding area
6	14643563	14646413	CsaV3_6G021660	gene	Vicilin-like seed storage protein	NA	NA	NA	NA	NA	LD and coding area
6	14653265	14655636	CsaV3_6G021670	gene	Elongation factor 1-alpha	NA	NA	NA	NA	NA	LD and coding area
6	14655392	14655622	CsaV3_6G021680	gene	Unknown protein	NA	NA	NA	NA	NA	LD and coding area
6	14656710	14657641	CsaV3_6G021690	gene	Unknown protein	NA	NA	NA	NA	NA	LD and coding area
6	14662494	14665093	CsaV3_6G021700	gene	Proteasome subunit beta	NA	NA	NA	NA	NA	LD and coding area
6	14669499	14680154	CsaV3_6G021710	gene	isovaleryl-CoA-dehydrogenase	NA	NA	NA	NA	NA	LD and coding area
6	14680434	14688972	CsaV3_6G021720	gene	Auxin response factor	NA	NA	NA	NA	NA	LD and coding area
6	14698995	14701482	CsaV3_6G021730	gene	mediator of DNA damage checkpoint protein 1-like	NA	NA	NA	NA	NA	LD and coding area
6	14713131	14719143	CsaV3_6G021740	gene	MLO-like protein	NA	NA	NA	NA	NA	LD and coding area
6	14722920	14725847	CsaV3_6G021750	gene	NADH dehydrogenase [ubiquinone] 1 alpha subcomplex assembly factor 3-like	NA	NA	NA	NA	NA	No SNP
6	14739141	14739342	CsaV3_6G021760	gene	Voltage-dependent T-type calcium channel subunit alpha-1I (Ca(V)3.3) like	NA	NA	NA	NA	NA	No SNP
6	14740593	14741582	CsaV3_6G021770	gene	Protein transport protein Sec61 subunit beta	NA	NA	NA	NA	NA	SNP but no LD
6	14745227	14748436	CsaV3_6G021780	gene	syntaxin-71-like	NA	NA	NA	NA	NA	SNP but no LD
6	14748774	14751788	CsaV3_6G021790	gene	DNA polymerase epsilon subunit C	NA	NA	NA	NA	NA	LD and coding area
6	14760553	14763732	CsaV3_6G021800	gene	DNA-directed DNA polymerase	NA	NA	NA	NA	NA	LD and coding area
6	14771574	14775596	CsaV3_6G021810	gene	DDB1-and CUL4-associated factor 8	NA	NA	NA	NA	NA	LD and coding area
6	14779926	14788016	CsaV3_6G021820	gene	DNA repair (Rad51) family protein	NA	NA	NA	NA	NA	LD and coding area
6	14811535	14815484	CsaV3_6G021830	gene	Ethylene-responsive transcription factor rap2-7	NA	NA	NA	NA	NA	No SNP
6	14828854	14829102	CsaV3_6G021840	gene	Unknown protein	NA	NA	NA	NA	NA	No SNP
6	14830330	14838882	CsaV3_6G021850	gene	RNA binding (RRM/RBD/RNP motifs) family protein	NA	NA	NA	NA	NA	No SNP
6	14849262	14849607	CsaV3_6G021860	gene	Unknown protein	NA	NA	NA	NA	NA	No SNP
6	14861785	14865881	CsaV3_6G021870	gene	Ascorbate peroxidase	NA	NA	NA	NA	NA	No SNP
6	14872187	14879529	CsaV3_6G021880	gene	Retrovirus-related Pol polyprotein from transposon TNT 1-94	NA	NA	NA	NA	NA	No SNP
6	14892228	14892400	CsaV3_6G021890	gene	Unknown protein	NA	NA	NA	NA	NA	No SNP
6	14910133	14914714	CsaV3_6G021900	gene	Kinase family protein	NA	NA	NA	NA	NA	No SNP
6	14915819	14916853	CsaV3_6G021910	gene	Unknown protein	NA	NA	NA	NA	NA	No SNP
6	14924855	14937590	CsaV3_6G021920	gene	phototropin-1	NA	NA	NA	NA	NA	LD in non-coding area
6	14938436	14939500	CsaV3_6G021930	gene	glutamic acid-rich protein	NA	NA	NA	NA	NA	No SNP
6	14940010	14940924	CsaV3_6G021940	gene	chitinase 2-like	NA	NA	NA	NA	NA	No SNP
6	14949413	14951396	CsaV3_6G021950	gene	Embryo-specific	NA	NA	NA	NA	NA	LD in non-coding area
6	14959644	14961229	CsaV3_6G021960	gene	WUSCHEL-related homeobox 3	NA	NA	NA	NA	NA	LD and coding area
6	14962962	14969982	CsaV3_6G021970	gene	Respiratory burst oxidase	NA	NA	NA	NA	NA	LD and coding area
6	14974893	14979791	CsaV3_6G021980	gene	Respiratory burst oxidase	NA	NA	NA	NA	NA	No SNP
6	14999222	14999527	CsaV3_6G021990	gene	Unknown protein	NA	NA	NA	NA	NA	No SNP
6	14999934	15004070	CsaV3_6G022000	gene	Nuclear factor related to kappa-b-binding protein	NA	NA	NA	NA	NA	SNP but no LD
6	15008251	15010793	CsaV3_6G022010	gene	zinc finger protein CONSTANS-like	NA	NA	NA	NA	NA	SNP but no LD
6	15012089	15016182	CsaV3_6G022020	gene	Ribonuclease P protein subunit p30	NA	NA	NA	NA	NA	No SNP
6	15023045	15023700	CsaV3_6G022030	gene	Protein unc-80 like	NA	NA	NA	NA	NA	SNP but no LD
6	15028080	15032322	CsaV3_6G022040	gene	Receptor-like kinase, putative	NA	NA	NA	NA	NA	SNP but no LD
6	15040085	15043800	CsaV3_6G022050	gene	Unknown protein	NA	NA	NA	NA	NA	LD in non-coding area
6	15043926	15051375	CsaV3_6G022060	gene	CCR4-NOT transcription complex subunit 2	NA	NA	NA	NA	NA	SNP but no LD
6	15052786	15056321	CsaV3_6G022070	gene	Ankyrin repeat-containing protein	NA	NA	NA	NA	NA	LD in non-coding area
6	15063134	15070478	CsaV3_6G022080	gene	Nudix hydrolase-like protein	NA	NA	NA	NA	NA	SNP but no LD
6	15074390	15076554	CsaV3_6G022090	gene	3-ketoacyl-CoA synthase	NA	NA	NA	NA	NA	No SNP
6	15102299	15105074	CsaV3_6G022100	gene	Exocyst subunit Exo70 family protein	NA	NA	NA	NA	NA	SNP but no LD
6	15114652	15117069	CsaV3_6G022110	gene	Heavy metal-associated domain containing protein	NA	NA	NA	NA	NA	SNP but no LD
6	15118855	15123043	CsaV3_6G022120	gene	DNA repair protein RAD51-4-like protein	NA	NA	NA	NA	NA	SNP but no LD
6	15125700	15131188	CsaV3_6G022130	gene	UDP-galactose transporter 5	NA	NA	NA	NA	NA	SNP but no LD
6	15133128	15133352	CsaV3_6G022140	gene	Unknown protein	NA	NA	NA	NA	NA	No SNP
6	15140722	15141345	CsaV3_6G022150	gene	RING-H2 finger protein ATL66-like	NA	NA	NA	NA	NA	No SNP
6	15141584	15143672	CsaV3_6G022160	gene	TOX high mobility group box family member 4-A, putative isoform 4	NA	NA	NA	NA	NA	No SNP
6	15150564	15154031	CsaV3_6G022170	gene	Very-long-chain (3R)-3-hydroxyacyl-CoA dehydratase	NA	NA	NA	NA	NA	SNP but no LD
6	15156207	15158470	CsaV3_6G022180	gene	MYB transcription factor	NA	NA	NA	NA	NA	No SNP
6	15173970	15177421	CsaV3_6G022190	gene	zinc finger protein ZAT11	NA	NA	NA	NA	NA	SNP but no LD
6	15180719	15184119	CsaV3_6G022200	gene	DNA-binding protein, putative	NA	NA	NA	NA	NA	No SNP
6	15184500	15187595	CsaV3_6G022210	gene	Ras-related protein like	NA	NA	NA	NA	NA	SNP but no LD
6	15193963	15195294	CsaV3_6G022220	gene	Histone H2A	NA	NA	NA	NA	NA	SNP but no LD
6	15199328	15199570	CsaV3_6G022230	gene	Retrovirus-related Pol polyprotein from transposon TNT 1-94	NA	NA	NA	NA	NA	No SNP
6	15206474	15206659	CsaV3_6G022240	gene	Unknown protein	NA	NA	NA	NA	NA	No SNP
6	15207061	15207372	CsaV3_6G022250	gene	Unknown protein	NA	NA	NA	NA	NA	No SNP
6	15207498	15210246	CsaV3_6G022260	gene	Forkhead box protein G1, putative	NA	NA	NA	NA	NA	No SNP
6	15215049	15215300	CsaV3_6G022270	gene	Unknown protein	NA	NA	NA	NA	NA	No SNP
6	15239646	15244549	CsaV3_6G022280	gene	ABC subfamily C protein	NA	NA	NA	NA	NA	No SNP
6	15245372	15251669	CsaV3_6G022290	gene	ubiquitin-like-specific protease ESD4	NA	NA	NA	NA	NA	SNP but no LD
6	15252185	15259463	CsaV3_6G022300	gene	Kinesin-like protein	NA	NA	NA	NA	NA	No SNP
6	15266700	15275289	CsaV3_6G022310	gene	Fatty acid beta-oxidation multifunctional protein	NA	NA	NA	NA	NA	SNP but no LD
6	15273107	15275776	CsaV3_6G022320	gene	Chaperone protein dnaJ, putative	NA	NA	NA	NA	NA	No SNP
6	15293341	15298534	CsaV3_6G022330	gene	pectinesterase inhibitor-like	NA	NA	NA	NA	NA	SNP but no LD
6	15299536	15300117	CsaV3_6G022340	gene	pectinesterase inhibitor-like	NA	NA	NA	NA	NA	No SNP
6	15300634	15305471	CsaV3_6G022350	gene	Iron-sulfur-binding 4Fe-4S ferredoxin	NA	NA	NA	NA	NA	No SNP
6	15307392	15314978	CsaV3_6G022360	gene	Aldehyde dehydrogenase, putative	NA	NA	NA	NA	NA	SNP but no LD
6	15316384	15317270	CsaV3_6G022370	gene	Aminopyrimidine aminohydrolase	NA	NA	NA	NA	NA	No SNP
6	15318197	15321107	CsaV3_6G022380	gene	outer envelope pore protein 16-2, chloroplastic	NA	NA	NA	NA	NA	LD and coding area
6	15325213	15339059	CsaV3_6G022390	gene	Serine/threonine-protein phosphatase 4 regulatory subunit like	NA	NA	NA	NA	NA	No SNP
6	15342063	15359205	CsaV3_6G022400	gene	Dihydrolipoyl dehydrogenase	NA	NA	NA	NA	NA	LD in non-coding area
6	15363664	15364655	CsaV3_6G022410	gene	Glutamate receptor	NA	NA	NA	NA	NA	No SNP
6	15368887	15371197	CsaV3_6G022420	gene	Glutamate receptor	NA	NA	NA	NA	NA	No SNP
6	15373500	15373769	CsaV3_6G022430	gene	Glutamate receptor	NA	NA	NA	NA	NA	No SNP
6	15373841	15377050	CsaV3_6G022440	gene	Glutamate receptor	NA	NA	NA	NA	NA	No SNP
6	15377283	15386198	CsaV3_6G022450	gene	60S ribosomal protein L29	NA	NA	NA	NA	NA	SNP but no LD
6	15398035	15400405	CsaV3_6G022460	gene	GTP-binding protein SAR1A	NA	NA	NA	NA	NA	No SNP
6	15400953	15413160	CsaV3_6G022470	gene	Calmodulin-binding transcription activator	NA	NA	NA	NA	NA	No SNP
6	15427012	15432513	CsaV3_6G022480	gene	Beta xylosidase	NA	NA	NA	NA	NA	SNP but no LD
6	15448526	15454075	CsaV3_6G022490	gene	28S ribosomal protein S29, mitochondrial	NA	NA	NA	NA	NA	No SNP
6	15457894	15462211	CsaV3_6G022500	gene	cAMP-regulated phosphoprotein-like protein	NA	NA	NA	NA	NA	SNP but no LD
6	15463395	15466525	CsaV3_6G022510	gene	Glycine-rich protein family	NA	NA	NA	NA	NA	SNP but no LD
6	15467299	15467517	CsaV3_6G022520	gene	Unknown protein	NA	NA	NA	NA	NA	No SNP
6	15467606	15472347	CsaV3_6G022530	gene	AMSH-like ubiquitin thioesterase	NA	NA	NA	NA	NA	No SNP
6	15480017	15487835	CsaV3_6G022540	gene	MYB-related transcription factor	NA	NA	NA	NA	NA	SNP but no LD
6	15488058	15493330	CsaV3_6G022550	gene	DUF4378 domain protein	NA	NA	NA	NA	NA	No SNP
6	15502306	15502941	CsaV3_6G022560	gene	DUF3511 domain protein	NA	NA	NA	NA	NA	No SNP
6	15503662	15504489	CsaV3_6G022570	gene	zinc finger protein 6-like	NA	NA	NA	NA	NA	No SNP
6	15519074	15520669	CsaV3_6G022580	gene	GATA transcription factor	NA	NA	NA	NA	NA	SNP but no LD
6	15523510	15527735	CsaV3_6G022590	gene	Importin subunit alpha	NA	NA	NA	NA	NA	SNP but no LD
6	15531730	15535426	CsaV3_6G022600	gene	Two-component response regulator	NA	NA	NA	NA	NA	No SNP
6	15535737	15546312	CsaV3_6G022610	gene	Unknown protein	NA	NA	NA	NA	NA	No SNP
6	15547912	15551650	CsaV3_6G022620	gene	Protein DEHYDRATION-INDUCED 19 like	NA	NA	NA	NA	NA	No SNP
6	15554961	15556489	CsaV3_6G022630	gene	major allergen Pru ar 1-like	NA	NA	NA	NA	NA	No SNP
6	15559187	15561233	CsaV3_6G022640	gene	major allergen Pru ar 1-like	NA	NA	NA	NA	NA	SNP but no LD
6	15561354	15573597	CsaV3_6G022650	gene	WD repeat-containing protein 43-like	NA	NA	NA	NA	NA	SNP but no LD
6	17644201	17656717	CsaV3_6G031420	gene	RING-type E3 ubiquitin transferase	NA	NA	NA	NA	NA	SNP but no LD
6	17665699	17668086	CsaV3_6G031430	gene	glycosyltransferase family 92 protein At1g27200	NA	NA	NA	NA	NA	SNP but no LD
6	17676557	17676766	CsaV3_6G031440	gene	Unknown protein	NA	NA	NA	NA	NA	SNP but no LD
6	17676790	17679573	CsaV3_6G031450	gene	pentatricopeptide repeat-containing protein At5g65560	NA	NA	NA	NA	NA	SNP but no LD
6	17680824	17683300	CsaV3_6G031460	gene	Unknown protein	NA	NA	NA	NA	NA	SNP but no LD
6	17687348	17692195	CsaV3_6G031470	gene	Protein kinase	NA	NA	NA	NA	NA	SNP but no LD
6	17701773	17704374	CsaV3_6G031480	gene	Serine/threonine-protein kinase cx32	NA	NA	NA	NA	NA	SNP but no LD
6	17704587	17708746	CsaV3_6G031490	gene	Catalase	NA	NA	NA	NA	NA	SNP but no LD
6	17715986	17720435	CsaV3_6G031500	gene	50S ribosomal protein l21 mitochondrial	NA	NA	NA	NA	NA	SNP but no LD
6	17721587	17730833	CsaV3_6G031510	gene	Cystathionine beta-lyase	NA	NA	NA	NA	NA	SNP but no LD
6	17731320	17732948	CsaV3_6G031520	gene	FACT complex subunit like	NA	NA	NA	NA	NA	SNP but no LD
6	17737833	17745020	CsaV3_6G031530	gene	1,4-alpha-glucan-branching enzyme	NA	NA	NA	NA	NA	SNP but no LD
6	17751710	17754116	CsaV3_6G031540	gene	Unknown protein	NA	NA	NA	NA	NA	LD and coding area
6	17754157	17755260	CsaV3_6G031550	gene	Integral membrane protein hemolysin-III-like protein	NA	NA	NA	NA	NA	LD and coding area
6	17756617	17760912	CsaV3_6G031560	gene	protein DSS1 HOMOLOG ON CHROMOSOME V-like	NA	NA	NA	NA	NA	LD and coding area
6	17761045	17763643	CsaV3_6G031570	gene	BTB/POZ domain-containing protein	NA	NA	NA	NA	NA	SNP but no LD
6	17764816	17770221	CsaV3_6G031580	gene	Carboxypeptidase	NA	NA	NA	NA	NA	SNP but no LD
6	17765005	17765414	CsaV3_6G031590	gene	Unknown protein	NA	NA	NA	NA	NA	No SNP
6	17770384	17774391	CsaV3_6G031600	gene	pentatricopeptide repeat-containing protein At5g42310, mitochondrial	NA	NA	NA	NA	NA	SNP but no LD
6	17775120	17779458	CsaV3_6G031610	gene	DUF760 domain-containing protein	NA	NA	NA	NA	NA	LD and coding area
6	17781757	17788549	CsaV3_6G031620	gene	Inactive purple acid phosphatase-like protein	NA	NA	NA	NA	NA	LD and coding area
6	17790066	17799713	CsaV3_6G031630	gene	WD repeat-containing protein DWA2-like	NA	NA	NA	NA	NA	LD and coding area
6	17801950	17802810	CsaV3_6G031640	gene	DUF241 domain-containing protein	NA	NA	NA	NA	NA	SNP but no LD
6	17802895	17803195	CsaV3_6G031650	gene	Unknown protein	NA	NA	NA	NA	NA	No SNP
6	17804458	17804646	CsaV3_6G031660	gene	Unknown protein	NA	NA	NA	NA	NA	SNP but no LD
6	17804866	17807733	CsaV3_6G031670	gene	Protein of unknown function (DUF630 and DUF632)	NA	NA	NA	NA	NA	LD and coding area
6	17812496	17817807	CsaV3_6G031680	gene	Kinase family protein	NA	NA	NA	NA	NA	SNP but no LD
6	17821811	17823861	CsaV3_6G031690	gene	Cytokinin riboside 5'-monophosphate phosphoribohydrolase	NA	NA	NA	NA	NA	SNP but no LD
6	17833273	17836315	CsaV3_6G031700	gene	NADH-ubiquinone oxidoreductase chain	NA	NA	NA	NA	NA	SNP but no LD
6	17842953	17843191	CsaV3_6G031710	gene	Unknown protein	NA	NA	NA	NA	NA	SNP but no LD
6	17843336	17845484	CsaV3_6G031720	gene	Phosphoprotein	NA	NA	NA	NA	NA	SNP but no LD
6	17858026	17859255	CsaV3_6G031730	gene	Unknown protein	NA	NA	NA	NA	NA	SNP but no LD
6	17869252	17872286	CsaV3_6G031740	gene	neutral ceramidase-like	NA	NA	NA	NA	NA	SNP but no LD
6	17871026	17880293	CsaV3_6G031750	gene	Alcohol dehydrogenase, putative	NA	NA	NA	NA	NA	SNP but no LD
6	17882310	17894868	CsaV3_6G031760	gene	Alcohol dehydrogenase, putative	NA	NA	NA	NA	NA	SNP but no LD
6	17896814	17899024	CsaV3_6G031770	gene	IMS import disulfide relay-system, CHCH-CHCH-like Cx9C	NA	NA	NA	NA	NA	SNP but no LD
6	17901144	17902754	CsaV3_6G031780	gene	Alpha/beta hydrolase-3	NA	NA	NA	NA	NA	SNP but no LD
6	19800225	19808839	CsaV3_6G035800	gene	Nudix hydrolase mitochondrial-like	NA	NA	NA	NA	SNP but no LD	NA
6	19810153	19817651	CsaV3_6G035810	gene	Transcription factor like	NA	NA	NA	NA	SNP but no LD	NA
6	19821216	19823384	CsaV3_6G035820	gene	Alpha/beta-Hydrolases superfamily protein	NA	NA	NA	NA	SNP but no LD	NA
6	19831063	19834014	CsaV3_6G035830	gene	RNA-binding, CRM domain containing protein	NA	NA	NA	NA	SNP but no LD	NA
6	19835261	19840647	CsaV3_6G035840	gene	Subtilisin-like protease	NA	NA	NA	NA	SNP but no LD	NA
6	19842132	19846139	CsaV3_6G035850	gene	Thioredoxin	NA	NA	NA	NA	SNP but no LD	NA
6	19847220	19849318	CsaV3_6G035860	gene	RING-type E3 ubiquitin transferase	NA	NA	NA	NA	SNP but no LD	NA
6	19850396	19854668	CsaV3_6G035870	gene	Hydroxyproline O-arabinosyltransferase	NA	NA	NA	NA	No SNP	NA
6	19855922	19858915	CsaV3_6G035880	gene	alpha/beta hydrolase domain-containing protein 17B-like	NA	NA	NA	NA	SNP but no LD	NA
[truncated: 1,083 more rows]

## Sheet: SupTable06_2
Step	Virus	Model	Pheno	SNP	Significant	SNP_effect	fix_cofs_RSS	cofs_RSS	h2_RSS	unexpl_RSS	Step	Virus	Model	Pheno	SNP	Significant	SNP_effect	fix_cofs_RSS	cofs_RSS	h2_RSS	unexpl_RSS
1	CMV	KQ9	GLM	null_model	Significant	NA	0.48825	0.48825	0.981035	1	1	CMV	KQ9	GLM	null_model	Significant	NA	0.48825	0.48825	0.981035	1
2	CMV	KQ9	GLM	plus_CucSaCL_Chr6_30025944	Significant	0.0928112	0.48825	0.581061	0.991876	1	2	CMV	KQ9	GLM	plus_CucSaCL_Chr6_30025944	Significant	0.0928112	0.48825	0.581061	0.991876	1
3	CMV	KQ9	GLM	plus_CucSaCL_Chr2_09417996	Significant	0.1171	0.48825	0.698161	0.998008	1	3	CMV	KQ9	GLM	plus_CucSaCL_Chr2_09417996	Significant	0.1171	0.48825	0.698161	0.998008	1
4	CMV	KQ9	GLM	plus_CucSaCL_Chr5_07197002	Significant	0.0749796	0.48825	0.77314	0.991675	1	4	CMV	KQ9	GLM	plus_CucSaCL_Chr5_07197002	Significant	0.0749796	0.48825	0.77314	0.991675	1
1	CVYV	KQ9	GLM	null_model	Significant	NA	0.368957	0.368957	0.966539	1	1	CVYV	KQ9	GLM	null_model	Significant	NA	0.368957	0.368957	0.966539	1
2	CVYV	KQ9	GLM	plus_CucSaCL_Chr5_07197002	Significant	0.406194	0.368957	0.77515	0.930437	1	2	CVYV	KQ9	GLM	plus_CucSaCL_Chr5_07197002	Significant	0.406194	0.368957	0.77515	0.930437	1
1	CGMMV	KQ9	GLM	null_model	Significant	NA	0.146178	0.146178	0.912403	1	1	CGMMV	KQ9	GLM	null_model	Significant	NA	0.146178	0.146178	0.912403	1
2	CGMMV	KQ9	GLM	plus_CucSaCL_Chr5_07039514	Significant	0.24222	0.146178	0.388398	0.88541	1	2	CGMMV	KQ9	GLM	plus_CucSaCL_Chr5_07039514	Significant	0.24222	0.146178	0.388398	0.88541	1
3	CGMMV	KQ9	GLM	plus_CucSaCL_Chr2_14636532	Significant	0.0458753	0.146178	0.434273	0.879596	1	3	CGMMV	KQ9	GLM	plus_CucSaCL_Chr2_14636532	Significant	0.0458753	0.146178	0.434273	0.879596	1
1	WMV	KQ9	GLM	null_model	Significant	NA	0.304301	0.304301	0.896624	1	1	WMV	KQ9	GLM	null_model	Significant	NA	0.304301	0.304301	0.896624	1
2	WMV	KQ9	GLM	plus_CucSaCL_Chr5_07038336	Significant	0.295652	0.304301	0.599953	0.879347	1	2	WMV	KQ9	GLM	plus_CucSaCL_Chr5_07038336	Significant	0.295652	0.304301	0.599953	0.879347	1
1	ZYMV	KQ9	GLM	null_model	Significant	NA	0.2862	0.2862	0.999968	1	1	ZYMV	KQ9	GLM	null_model	Significant	NA	0.2862	0.2862	0.999968	1
2	ZYMV	KQ9	GLM	plus_CucSaCL_Chr6_10946966	Significant	0.603141	0.2862	0.889341	0.988799	1	2	ZYMV	KQ9	GLM	plus_CucSaCL_Chr6_10946966	Significant	0.603141	0.2862	0.889341	0.988799	1
3	ZYMV	KQ9	GLM	plus_CucSaCL_Chr6_11109997	Significant	0.0419395	0.2862	0.93128	0.991116	1	3	ZYMV	KQ9	GLM	plus_CucSaCL_Chr6_11109997	Significant	0.0419395	0.2862	0.93128	0.991116	1
4	ZYMV	KQ9	GLM	plus_CucSaCL_Chr6_10985526	Significant	0.00676541	0.2862	0.938046	0.993602	1	4	ZYMV	KQ9	GLM	plus_CucSaCL_Chr6_10985526	Significant	0.00676541	0.2862	0.938046	0.993602	1
5	ZYMV	KQ9	GLM	plus_CucSaCL_Chr6_10667357	Significant	0.0203898	0.2862	0.958436	0.994992	1	5	ZYMV	KQ9	GLM	plus_CucSaCL_Chr6_10667357	Significant	0.0203898	0.2862	0.958436	0.994992	1
6	ZYMV	KQ9	GLM	plus_CucSaCL_Chr3_32349606	Significant	0.0076195	0.2862	0.966055	0.994644	1	6	ZYMV	KQ9	GLM	plus_CucSaCL_Chr3_32349606	Significant	0.0076195	0.2862	0.966055	0.994644	1
7	ZYMV	KQ9	GLM	plus_CucSaCL_Chr6_10943886	Significant	0.00386586	0.2862	0.969921	0.99544	1	7	ZYMV	KQ9	GLM	plus_CucSaCL_Chr6_10943886	Significant	0.00386586	0.2862	0.969921	0.99544	1
8	ZYMV	KQ9	GLM	plus_CucSaCL_Chr2_06035562	Significant	0.00246561	0.2862	0.972387	0.995956	1	8	ZYMV	KQ9	GLM	plus_CucSaCL_Chr2_06035562	Significant	0.00246561	0.2862	0.972387	0.995956	1
9	ZYMV	KQ9	GLM	plus_CucSaCL_Chr3_33863168	Significant	0.0042821	0.2862	0.976669	0.995666	1	9	ZYMV	KQ9	GLM	plus_CucSaCL_Chr3_33863168	Significant	0.0042821	0.2862	0.976669	0.995666	1
1	PRSV	KQ9	GLM	null_model	Significant	NA	0.195725	0.195725	0.995785	1	1	PRSV	KQ9	GLM	null_model	Significant	NA	0.195725	0.195725	0.995785	1
2	PRSV	KQ9	GLM	plus_CucSaCL_Chr6_10946966	Significant	0.62123	0.195725	0.816955	0.962985	1	2	PRSV	KQ9	GLM	plus_CucSaCL_Chr6_10946966	Significant	0.62123	0.195725	0.816955	0.962985	1
3	PRSV	KQ9	GLM	plus_CucSaCL_Chr6_10989050	Significant	0.034795	0.195725	0.85175	0.973431	1	3	PRSV	KQ9	GLM	plus_CucSaCL_Chr6_10989050	Significant	0.034795	0.195725	0.85175	0.973431	1
4	PRSV	KQ9	GLM	plus_CucSaCL_Chr6_11096745	Significant	0.0352494	0.195725	0.887	0.976417	1	4	PRSV	KQ9	GLM	plus_CucSaCL_Chr6_11096745	Significant	0.0352494	0.195725	0.887	0.976417	1

## Sheet: Sup_Table07
	Hybrids								Parent1								Parent2
Status	ID	Horticultural group	CGMMV	CMV	CVYV	PRSV	WMV	ZYMV	ID	Horticultural group	CGMMV	CMV	CVYV	PRSV	WMV	ZYMV	ID	Horticultural group	CGMMV	CMV	CVYV	PRSV	WMV	ZYMV
GWAS hybrid	X19CPB0006	BAP	6	5.4	5.26667	3.93333	1.13333	4.99952	18CPBLP0152	BAP	5.375	2.4	4.73333	3	1	1	18CPBLP0150	BAP	7.375	8.66667	8.8	7	5.7	9		LD: Long Dutch
GWAS hybrid	X19CPB0010	LD	5.41667	5.93333	4.26667	4.73333	1	4.99952	18CPBLP0109	LD	3.375	1.6	4.26667	3	1	1	18CPBLP0110	LD	7.16667	8.46667	8.2	5.66667	1.86667	9		BAP: Beitalpha
GWAS hybrid	X19CPB0024	BAPxLD	5.75	5.26667	5.13333	6.93333	1.33333	7.29248	18CPBLP0149	BAP	7.58333	4.6	8.93333	6.93333	2.83333	8	18CPBLP0230	LD	2.94444	4.46667	4.02222	6.42222	1	6.33333
GWAS hybrid	X19CPB0029	BAPxSlicer	7.91667	4.33333	5	4.2	1	3.66619	18CPBLP0149	BAP	7.58333	4.6	8.93333	6.93333	2.83333	8	18CPBLP0156	Slicer	8.83333	3	2.06667	3	1.16667	1
GWAS hybrid	X19CPB0018	LDxBAP	6.33333	7.26667	5	6.73333	1.86667	8.99952	18CPBLP0226	LD	4.66667	5.4	4.74545	6.61852	1.37576	7.2	18CPBLP0150	BAP	7.375	8.66667	8.8	7	5.7	9
GWAS hybrid	X19CPB0028	BAPxGu	5.83333	2.73333	7.93333	7	1.53333	7.66619	18CPBLP0149	BAP	7.58333	4.6	8.93333	6.93333	2.83333	8	18CPBLP0078	Gurkin	4.66667	1	6.06667	7	1	8.33333
GWAS hybrid	X19CPB0008	LD	5	3.8	5.13333	2.6	1	2.33286	18CPBLP0129	LD	4.75	2.33333	4.8	3.06667	1	1	18CPBLP0228	LD	4.83333	6.1	4.86667	6.73333	1.26667	8.33333
GWAS hybrid	X19CPB0015	PicklexSlicer	7.83333	4.86667	5.4	2.33333	1	0.999522	18CPBLP0101	Pickle	6.05556	2.5	2.33333	1.88889	1	1	18CPBLP0157	Slicer	6.33333	6.06667	5.8	2.6	1	1
GWAS hybrid	X19CPB0026	BAPxGu	5.58333	1.26667	5.26667	3	1	3.66619	18CPBLP0162	Gurkin	5.375	1.86667	5.2	2.73333	1	1	18CPBLP0078	Gurkin	4.66667	1	6.06667	7	1	8.33333
GWAS hybrid	X19CPB0020	LDxLD	5.75	5.53333	5.13333	6.73333	1.46667	7.66619	18CPBLP0226	LD	4.66667	5.4	4.74545	6.61852	1.37576	7.2	18CPBLP0110	LD	7.16667	8.46667	8.2	5.66667	1.86667	9
GWAS hybrid	X19CPB0021	LDxSlicer	6.25	5.53333	4.86667	3.93333	1.13333	4.99952	18CPBLP0226	LD	4.66667	5.4	4.74545	6.61852	1.37576	7.2	18CPBLP0157	Slicer	6.33333	6.06667	5.8	2.6	1	1
GWAS hybrid	X19CPB0014	BAPxSlicer	6.16667	2.86667	5.13333	5.8	1.13333	4.99854	18CPBLP0149	BAP	7.58333	4.6	8.93333	6.93333	2.83333	8	18CPBLP0219	Slicer	5.875	1.54074	1.4	3	1	1
GWAS hybrid	X19CPB0023	BAP	7.66667	5.66667	8.86667	7.26667	4.06667	8.99952	18CPBLP0149	BAP	7.58333	4.6	8.93333	6.93333	2.83333	8	18CPBLP0223	BAP	6.75	6.6	8.53333	7	2.21111	9
GWAS hybrid	X19CPB0025	BAPxLD	7.58333	7.26667	8.86667	7	1.13333	8.99952	18CPBLP0149	BAP	7.58333	4.6	8.93333	6.93333	2.83333	8	18CPBLP0110	LD	7.16667	8.46667	8.2	5.66667	1.86667	9
GWAS hybrid	X19CPB0019	LD	4.91667	5.4	4.6	6.13333	1.26667	6.99952	18CPBLP0226	LD	4.66667	5.4	4.74545	6.61852	1.37576	7.2	18CPBLP0228	LD	4.83333	6.1	4.86667	6.73333	1.26667	8.33333
GWAS hybrid	X19CPB0027	LDxGu	5.5	3	5.13333	6.86667	1.06667	6.99952	18CPBLP0226	LD	4.66667	5.4	4.74545	6.61852	1.37576	7.2	18CPBLP0078	Gurkin	4.66667	1	6.06667	7	1	8.33333
Commercial	Check01	LD	4.16662	5.6666	5.6673	7.00012	1.93002	6.99952
Commercial	Check02	Slicer	5.1404	3.00707	1.38967	3.01703	0.9566	1.03999
Commercial	Check03	LD	7.58329	6.8666	8.20063	7.00012	6.73002	8.99952
Commercial	Check04	LD	5.16662	5.53326	4.97237	4.13345	0.996683	4.99952
Commercial	Check05	Not known	4.74995	1.93326	6.20063	6.99359	2.2396	6.46619
Commercial	Check06	BAP	5.66551	6.13693	6.86796	6.99045	7.08132	9.02654
Commercial	Check07	LD	4.91662	7.39993	5.80063	7.00012	1.31081	7.66619
Commercial	Check08	LD	4.41662	4.33326	4.97006	6.99095	1.66335	6.99952
